# Supplementary material for: Variations in foliar carbon:nitrogen and nitrogen:phosphorus ratios under global change: a meta-analysis of experimental field studies
Source: Sci Rep. 2020 Jul 22;10:12156. doi: 10.1038/s41598-020-68487-0 (PMC7376191; doi:10.1038/s41598-020-68487-0)
Supplement: Supplementary file 2 — Supplementary Information 2 (XLSX 187 kb) [file 41598_2020_68487_MOESM2_ESM.xlsx]

## Sheet: Sheet1
Code	Treatment	Variable	Reference	Sites	Species	Branch length (million year)	Longitude (°)	Latitude (°)	MAP (mm)	MAT (℃)	Duration (year)	Level (℃)	LnRR
1	Warming	foliar [C]	Gherlenda et al 2015	Australia	Eucalyptus_robusta	34.5299	150.74	-33.61	900	17.6	0.58	4	-0.0202148
2	Warming	foliar [C]	Gherlenda et al 2015	Australia	Eucalyptus_tereticornis	34.5299	150.74	-33.61	900	17.6	0.58	4	-0.0238044
3	Warming	foliar [C]	Hudson et al 2011	Canada	Dryas_integrifolia	9.01963	-75.78	78.88	123	-14.4	16	1.5	0.0307359
4	Warming	foliar [C]	Hudson et al 2011	Canada	Cassiope_digyna	8.18547	-75.78	78.88	123	-14.4	16	1.5	-0.0538503
5	Warming	foliar [C]	Hudson et al 2011	Canada			-75.78	78.88	123	-14.4	16	1.5	-0.0290564
6	Warming	foliar [C]	Hudson et al 2011	Canada	Salix_arctica	0.124984	-75.78	78.88	123	-14.4	16	1.5	-0.00634178
7	Warming	foliar [C]	Hudson et al 2011	Canada	Oxyria_tetragona	26.5869	-75.78	78.88	123	-14.4	16	1.5	-0.00899706
8	Warming	foliar [C]	Jiang et al 2014 (in Chinese)	China			128	42	1577	-7.3	1	1.41	0
9	Warming	foliar [C]	Jiang et al 2014 (in Chinese)	China	Rhododendron_aureum	5.24474	128	42	1577	-7.3	1	1.41	-0.0111746
10	Warming	foliar [C]	Jiang et al 2014 (in Chinese)	China	Vaccinium_uliginosum	9.67168	128	42	1577	-7.3	1	1.41	0.035932
11	Warming	foliar [C]	Johns and Hughes 2002	Australia	Echium_plantagineum	88.2478					1	3	-0.0346037
12	Warming	foliar [C]	Li et al 2017	China	Carex_atrofusca	3.95034	100.08	37.75	466	-3.4	3		-0.00341954
13	Warming	foliar [C]	Li et al 2017	China	Kobresia_tibetica	6.30362	100.08	37.75	466	-3.4	3		-0.00214087
14	Warming	foliar [C]	Murray et al 2013	Austria	Eucalyptus_tereticornis	34.5299					0.83	4	-0.0665403
15	Warming	foliar [C]	Nybakken et al 2011	Norway			7	60	89	7.5	8	1.5	0.0274319
16	Warming	foliar [C]	Nybakken et al 2011	Norway	Tofieldia_pusilla	130.799	7	60	89	7.5	8	1.5	-0.00604096
17	Warming	foliar [C]	Nybakken et al 2011	Norway			7	60	89	7.5	8	1.5	-0.00165465
18	Warming	foliar [C]	Nybakken et al 2011	Norway			7	60	89	7.5	8	1.5	-0.03539
19	Warming	foliar [C]	Nybakken et al 2011	Norway			7	60	89	7.5	8	1.5	-0.00607905
20	Warming	foliar [C]	Nybakken et al 2011	Norway			7	60	89	7.5	8	1.5	-0.0102917
21	Warming	foliar [C]	Nybakken et al 2011	Norway	Vaccinium_uliginosum	9.67168	7	60	89	7.5	8	1.5	0.00981555
22	Warming	foliar [C]	Nybakken et al 2011	Norway			7	60	89	7.5	8	1.5	-0.00318355
23	Warming	foliar [C]	Nybakken et al 2011	Norway	Selaginella_selaginoides	400.788	7	60	89	7.5	8	1.5	0.0184802
24	Warming	foliar [C]	Nybakken et al 2011	Norway	Saussurea_alpina	9.4251	7	60	89	7.5	8	1.5	-0.00507147
25	Warming	foliar [C]	Nybakken et al 2011	Norway	Carex_vaginata	3.60347	7	60	89	7.5	8	1.5	-0.0028606
26	Warming	foliar [C]	Rodgers et al 2012	USA			-71.21	42.38	1194	9.3	3	4	0.00861702
27	Warming	foliar [C]	Rodgers et al 2012	USA			-71.21	42.38	1194	9.3	3	2.7	0.00729615
28	Warming	foliar [C]	Rodgers et al 2012	USA			-71.21	42.38	1194	9.3	3	1	0.00066549
29	Warming	foliar [C]	Sardans et al 2008	Spain	Erica_multiflora	21.8464	1.82	41.3	580	15.1	6	1	0.00675697
30	Warming	foliar [C]	Sardans et al 2008	Spain	Globularia_alypum	37.7766	1.82	41.3	580	15.1	6	1	-0.104852
31	Warming	foliar [C]	Sardans et al 2008	Spain	Dorycnium_pentaphyllum	18.9927	1.82	41.3	580	15.1	6	1	0.0168733
32	Warming	foliar [C]	Welker et al 2005	USA	Arctostaphylos_alpina	46.1435	-149.63	68.63	242	-10.1	7	2	-0.0178905
33	Warming	foliar [C]	Welker et al 2005	USA	Betula_nana	29.7815	-149.63	68.63	242	-10.1			-0.0143019
34	Warming	foliar [C]	Welker et al 2005	USA	Vaccinium_uliginosum	9.67168	-149.63	68.63	242	-10.1	7	2	0.0232041
35	Warming	foliar [C]	Welker et al 2005	USA	Dryas_octopetala	9.01963	-149.63	68.63	242	-10.1	7	2	-0.00319943
36	Warming	foliar [C]	Welker et al 2005	USA	Vaccinium_vitis-idaea	7.2776	-149.63	68.63	242	-10.1	7	2	-0.00958671
37	Warming	foliar [C]	Welker et al 2005	USA	Eriophorum_vaginatum	1.8629	-149.63	68.63	242	-10.1	7	2	0.0108943
38	Warming	foliar [C]	Welker et al 2005	USA	Salix_pulchra	0.124984	-149.63	68.63	242	-10.1	7	2	-0.0061657
39	Warming	foliar [C]	Welker et al 2005	USA	Ledum_palustre	4.04933	-149.63	68.63	242	-10.1	7	2	0.0247414
40	Warming	foliar [C]	Welker et al 2005	USA	Vaccinium_vitis-idaea	7.2776	-149.63	68.63	242	-10.1	7	2	-0.00745877
41	Warming	foliar [C]	Welker et al 2005	USA	Betula_nana	29.7815	-149.63	68.63	242	-10.1	7	2	-0.00340038
42	Warming	foliar [C]	White-Monsant et al. 2017	Australia	Asterolasia_trymalioides	64.3839	147.28	-36.9	1521	5.2	9		-0.0119286
43	Warming	foliar [C]	White-Monsant et al. 2017	Australia	Celmisia_pugioniformis	7.3398	147.28	-36.9	1521	5.2	9		-0.0243644
44	Warming	foliar [C]	White-Monsant et al. 2017	Australia	Poa_hiemata	0.456145	147.28	-36.9	1521	5.2	9		0.0043384
45	Warming	foliar [C]	White-Monsant et al. 2017	Australia	Ranunculus_victoriensis	38.8189	147.28	-36.9	1521	5.2	9		0.00766287
46	Warming	foliar [C]	White-Monsant et al. 2017	Australia	Rytidosperma_nudiflorum	24.0567	147.28	-36.9	1521	5.2	9		-0.0564856
47	Warming	foliar [C]	White-Monsant et al. 2017	Australia	Craspedia_jamesii	6.43841	147.28	-36.9	1521	5.2	9		-0.00467291
48	Warming	foliar [C]	White-Monsant et al. 2017	Australia	Carex_breviculmis	6.69853	147.28	-36.9	1521	5.2	9		0
49	Warming	foliar [C]	Yang et al 2011	China	Kobresia_pygmaea	2.01162	92.89	34.73	380.2	-5.3	2	4.4	-0.0210592
50	Warming	foliar [C]	Yang et al 2011	China	Kobresia_pygmaea	2.01162	92.89	34.73	380.2	-5.3	2	2.1	-0.0154956
51	Warming	foliar [C]	Yang et al 2012	China	Abies_fabri	41.6956	102	30	1940	3.8	2	2	-0.116965
52	Warming	foliar [C]	Zavalloni et al 2012	Belgium	Rumex_acetosa	44.4861	4.4	51.15	776	10.1	1	2.96	-0.0412994
53	Warming	foliar [C]	Zavalloni et al 2012	Belgium	Plantago_lanceolata	16.6086	4.4	51.15	776	10.1	1	2.96	-0.0456882
54	Warming	foliar [C]	Zavalloni et al 2012	Belgium	Medicago_lupulina	10.1116	4.4	51.15	776	10.1	1	2.96	-0.0586351
55	Warming	foliar [C]	Zavalloni et al 2012	Belgium	Lolium_perenne	11.6455	4.4	51.15	776	10.1	1	2.96	-0.0034774
56	Warming	foliar [C]	Zavalloni et al 2012	Belgium	Lotus_corniculatus	18.9927	4.4	51.15	776	10.1	1	2.96	0.0448941
57	Warming	foliar [C]	Zavalloni et al 2012	Belgium	Poa_pratensis	0.456145	4.4	51.15	776	10.1	1	2.96	-0.0240811
58	Warming	foliar [C]	Zhang et al 2016	China	Phragmites_communis	1.41859	123.75	44.75	400	4.9	3	1.7	0.267643
59	Warming	foliar [C]	Zhang et al 2016	China	Leymus_chinensis	5.17617	123.75	44.75	400	4.9	3	1.7	-0.0398463
60	Warming	foliar [C]	Zheng et al 2013	China	Zea_mays	14.8751	116.5	37	610	13.1	1	2	0.00685717
Code	Treatment	Variable	Reference	Sites	Species	Branch length (million year)	Longitude (°)	Latitude (°)	MAP (mm)	MAT (℃)	Duration (year)	Level (℃)	LnRR
1	Warming	foliar [N]	Aerts et al 2007	Sweden	Vaccinium_uliginosum	9.67168	18.82	68.35	303	0	4	0.9	-0.00527706
2	Warming	foliar [N]	Aerts et al 2007	Sweden	Calamagrostis_lapponica	13.1573	18.82	68.35	303	0	4	0.9	0.14499
3	Warming	foliar [N]	Aerts et al 2007	Sweden	Betula_nana	29.7815	18.82	68.35	303	0	4	0.9	0
4	Warming	foliar [N]	Aerts et al 2007	Sweden	Rubus_chamaemorus	85.0028	18.82	68.35	303	0	4	0.9	-0.0772917
5	Warming	foliar [N]	Aerts et al 2009	Sweden	Andromeda_polifolia	14.7723	18.82	68.35	303	0	4	0.9	-0.0896122
6	Warming	foliar [N]	Aerts et al 2009	Sweden	Empetrum_hermaphroditum	20.3504	18.82	68.35	303	0	4	0.9	0
7	Warming	foliar [N]	Aerts et al 2009	Sweden			18.82	68.35	303	0	4	0.9	0.133531
8	Warming	foliar [N]	Butler et al 2011	USA	Acer_rubrum	13.3313	-72.17	42.47	1080	8.9	7	5	0.142082
9	Warming	foliar [N]	Doiron et al 2014	Canada	Arctagrostis_latifolia	4.93151	-80	73.13	235	-14.3	3	4.6	-0.154151
10	Warming	foliar [N]	Doiron et al 2014	Canada	Eriophorum_scheuchzeri	1.8629	-80	73.13	235	-14.3	3	2	-0.15195
11	Warming	foliar [N]	Doiron et al 2014	Canada	Dupontia_fisheri	4.93151	-80	73.13	235	-14.3	3	2	-0.112795
12	Warming	foliar [N]	Doiron et al 2014	Canada	Luzula_sp.	55.161	-80	73.13	235	-14.3	3	4.6	-0.0863281
13	Warming	foliar [N]	Dury et al 1998	UK	Quercus_robur	11.7767					0.1	3	0.0184167
14	Warming	foliar [N]	Gherlenda et al 2015	Australia	Eucalyptus_robusta	34.5299	150.74	-33.61	900	17.6	0.58	4	0.202124
15	Warming	foliar [N]	Gherlenda et al 2015	Australia	Eucalyptus_tereticornis	34.5299	150.74	-33.61	900	17.6	0.58	4	0.136132
16	Warming	foliar [N]	Hudson et al 2011	Canada	Dryas_integrifolia	9.01963	-75.78	78.88	123	-14.4	16	1.5	0.0748488
17	Warming	foliar [N]	Hudson et al 2011	Canada	Cassiope_digyna	8.18547	-75.78	78.88	123	-14.4	16	1.5	-0.0257528
18	Warming	foliar [N]	Hudson et al 2011	Canada			-75.78	78.88	123	-14.4	16	1.5	-0.0480069
19	Warming	foliar [N]	Hudson et al 2011	Canada	Salix_arctica	0.124984	-75.78	78.88	123	-14.4	16	1.5	-0.0987655
20	Warming	foliar [N]	Hudson et al 2011	Canada	Oxyria_tetragona	26.5869	-75.78	78.88	123	-14.4	16	1.5	-0.278996
21	Warming	foliar [N]	Huttunen et al 2009	Finland	Betula_pendula	21.4787	30.97	62.78	666	2.7	2	2	0.304489
22	Warming	foliar [N]	Jiang et al 2014 (in Chinese)	China			128	42	1577	-7.3	1	1.41	-0.271932
23	Warming	foliar [N]	Jiang et al 2014 (in Chinese)	China	Rhododendron_aureum	5.24474	128	42	1577	-7.3	1	1.41	-0.169076
24	Warming	foliar [N]	Jiang et al 2014 (in Chinese)	China	Vaccinium_uliginosum	9.67168	128	42	1577	-7.3	1	1.41	0.143099
25	Warming	foliar [N]	Johns and Hughes 2002	Australia	Echium_plantagineum	88.2478					1	3	-0.15125
26	Warming	foliar [N]	Kuokkanen et al 2003	Finland	Betula_pendula	21.4787	30.97	62.78	666	2.7	1	3	-0.0223292
27	Warming	foliar [N]	Lavola et al 2013	Finland	Betula_pendula	21.4787	30.98	62.78	665	2.7	0.15	2.5	-0.0266667
28	Warming	foliar [N]	Leon-Sanchez et al 2016	Spain	Helianthemum_squamatum	66.793	-0.85	38.55	359	15	5	2	-0.0418471
29	Warming	foliar [N]	Li et al 2012b	Switzerland	Quercus_sp.	11.7767	8.45	47.37	1392	9.6	2	1.2	0.0203154
30	Warming	foliar [N]	Li et al 2015	China	Picea_asperata	1.03562	102.58	31.58	843	0.7	4	1.32	-0.229065
31	Warming	foliar [N]	Li et al 2015	China	Picea_asperata	1.03562	102.58	31.58	843	0.7	4	1.32	-0.207636
32	Warming	foliar [N]	Li et al 2015 (in Chinese)	China	Kochia_prostrata	0.009483	41.78	111.89	303	3.57	4	0.7	0.084648
33	Warming	foliar [N]	Li et al 2015 (in Chinese)	China	Convolvulus_ammannii	66.6498	41.78	111.89	303	3.57	4	0.7	0.129977
34	Warming	foliar [N]	Li et al 2015 (in Chinese)	China	Stipa_breviflora	2.35662	41.78	111.89	303	3.57	4	0.7	0.115831
35	Warming	foliar [N]	Li et al 2015 (in Chinese)	China	Cleistogenes_songorica	3.06978	41.78	111.89	303	3.57	4	0.7	0.150609
36	Warming	foliar [N]	Li et al 2015 (in Chinese)	China	Artemisia_frigida	1.82616	41.78	111.89	303	3.57	4	0.7	0.0909712
37	Warming	foliar [N]	Li et al 2017	China	Carex_atrofusca	3.95034	100.08	37.75	466	-3.4	3	1.6	-0.0629138
38	Warming	foliar [N]	Li et al 2017	China	Kobresia_tibetica	6.30362	100.08	37.75	466	-3.4	3	1.6	-0.0508584
39	Warming	foliar [N]	Llorens et al 2003	Spain	Erica_multiflora	21.8464	1.82	41.3	687	15.4	2	0.7	-0.0563529
40	Warming	foliar [N]	Llorens et al 2003	Spain	Globularia_alypum	37.7766	1.82	41.3	687	15.4	2	0.7	0.0240976
41	Warming	foliar [N]	Murray et al 2013	Austria	Eucalyptus_tereticornis	34.5299					0.83	4	-0.242313
42	Warming	foliar [N]	Norby et al 2000	USA	Acer_rubrum	13.3313	-84.37	35.92	1422	15	2	4	-0.212459
43	Warming	foliar [N]	Norby et al 2000	USA	Acer_saccharum	12.4665	-84.37	35.92	1422	15	2	4	-0.0595141
44	Warming	foliar [N]	Nybakken et al 2011	Norway			7	60	89	7.5	8	1.5	0.205444
45	Warming	foliar [N]	Nybakken et al 2011	Norway	Tofieldia_pusilla	130.799	7	60	89	7.5	8	1.5	0.0522995
46	Warming	foliar [N]	Nybakken et al 2011	Norway			7	60	89	7.5	8	1.5	-0.0106953
47	Warming	foliar [N]	Nybakken et al 2011	Norway			7	60	89	7.5	8	1.5	-0.0208776
48	Warming	foliar [N]	Nybakken et al 2011	Norway			7	60	89	7.5	8	1.5	-0.0180185
49	Warming	foliar [N]	Nybakken et al 2011	Norway			7	60	89	7.5	8	1.5	-0.0357181
50	Warming	foliar [N]	Nybakken et al 2011	Norway	Vaccinium_uliginosum	9.67168	7	60	89	7.5	8	1.5	-0.0613689
51	Warming	foliar [N]	Nybakken et al 2011	Norway			7	60	89	7.5	8	1.5	-0.081678
52	Warming	foliar [N]	Nybakken et al 2011	Norway	Selaginella_selaginoides	400.788	7	60	89	7.5	8	1.5	-0.102516
53	Warming	foliar [N]	Nybakken et al 2011	Norway	Saussurea_alpina	9.4251	7	60	89	7.5	8	1.5	-0.167933
54	Warming	foliar [N]	Nybakken et al 2011	Norway	Carex_vaginata	3.60347	7	60	89	7.5	8	1.5	-0.190575
55	Warming	foliar [N]	Olsrud et al 2010	Sweden	Vaccinium_vitis-idaea	7.2776	19	68.35	307	-0.8	7	5	-0.0766504
56	Warming	foliar [N]	Olsrud et al 2010	Sweden	Vaccinium_myrtillus	7.2776	19	68.35	307	-0.8	7	5	-0.126683
57	Warming	foliar [N]	Olsrud et al 2010	Sweden			19	68.35	307	-0.8	7	5	0.120628
58	Warming	foliar [N]	Rinnan et al 2011	Sweden	Betula_nana	29.7815	18.82	68.35	315	-0.5		4	0.0626986
59	Warming	foliar [N]	Rinnan et al 2011	Sweden	Salix_phylicifolia	7.34243	18.82	68.35	315	-0.5		4	-0.0423024
60	Warming	foliar [N]	Rinnan et al 2011	Sweden	Cassiope_tetragona	8.18547	18.82	68.35	315	-0.5		4	0.041243
61	Warming	foliar [N]	Rodgers et al 2012	USA			-71.21	42.38	1194	9.3	3	4	0.171316
62	Warming	foliar [N]	Rodgers et al 2012	USA			-71.21	42.38	1194	9.3	3	2.7	0.158469
63	Warming	foliar [N]	Rodgers et al 2012	USA			-71.21	42.38	1194	9.3	3	1	0.0249389
64	Warming	foliar [N]	Sardans et al 2008	Spain	Erica_multiflora	21.8464	1.82	41.3	580	15.1	6	1	-0.100663
65	Warming	foliar [N]	Sardans et al 2008	Spain	Globularia_alypum	37.7766	1.82	41.3	580	15.1	6	1	-0.369544
66	Warming	foliar [N]	Sardans et al 2008	Spain	Dorycnium_pentaphyllum	18.9927	1.82	41.3	580	15.1	6	1	-0.0101559
67	Warming	foliar [N]	Sardans et al 2008	Spain	Globularia_alypum	37.7766	1.82	41.3	687	15.4	6		-0.271934
68	Warming	foliar [N]	Sardans et al 2008	Spain	Erica_multiflora	21.8464	1.82	41.3	687	15.4	6		-0.110348
69	Warming	foliar [N]	Sardans et al 2008	Spain	Erica_multiflora	21.8464	1.82	41.3	687	15.4	6		0.0333364
70	Warming	foliar [N]	Shi et al 2015	China	Elymus_nutans	5.48347	102.55	32.8	690	2.9	2	0.83	0.0401558
71	Warming	foliar [N]	Shi et al 2015	China	Vicia_unijuga	18.5592	102.55	32.8	690	2.9	2	0.83	0.0822377
72	Warming	foliar [N]	Shi et al 2015	China	Koeleria_macrantha	1.90406	102.55	32.8	690	2.9	2	0.83	0.0394611
73	Warming	foliar [N]	Shi et al 2015	China	Allium_atrosanguineum	62.4934	102.55	32.8	690	2.9	2	0.83	0.121645
74	Warming	foliar [N]	Veteli et al 2002	Finland	Salix_myrsinifolia	1.50972	30.97	62.78	666	2.7		2	-0.00766096
75	Warming	foliar [N]	Welker et al 2005	USA	Arctostaphylos_alpina	46.1435	-149.63	68.63	242	-10.1	7	2	0.14904
76	Warming	foliar [N]	Welker et al 2005	USA	Betula_nana	29.7815	-149.63	68.63	242	-10.1			0.0347446
77	Warming	foliar [N]	Welker et al 2005	USA	Vaccinium_uliginosum	9.67168	-149.63	68.63	242	-10.1	7	2	0.277323
78	Warming	foliar [N]	Welker et al 2005	USA	Dryas_octopetala	9.01963	-149.63	68.63	242	-10.1	7	2	0.1409
79	Warming	foliar [N]	Welker et al 2005	USA	Vaccinium_vitis-idaea	7.2776	-149.63	68.63	242	-10.1	7	2	0.457834
80	Warming	foliar [N]	Welker et al 2005	USA	Eriophorum_vaginatum	1.8629	-149.63	68.63	242	-10.1	7	2	0.0431746
81	Warming	foliar [N]	Welker et al 2005	USA	Salix_pulchra	0.124984	-149.63	68.63	242	-10.1	7	2	0.0733311
82	Warming	foliar [N]	Welker et al 2005	USA	Ledum_palustre	4.04933	-149.63	68.63	242	-10.1	7	2	0.171853
83	Warming	foliar [N]	Welker et al 2005	USA	Vaccinium_vitis-idaea	7.2776	-149.63	68.63	242	-10.1	7	2	-0.0333385
84	Warming	foliar [N]	Welker et al 2005	USA	Betula_nana	29.7815	-149.63	68.63	242	-10.1	7	2	-0.0833794
85	Warming	foliar [N]	White-Monsant et al. 2017	Australia	Asterolasia_trymalioides	64.3839	147.28	-36.9	1521	5.2	9		-0.289429
86	Warming	foliar [N]	White-Monsant et al. 2017	Australia	Celmisia_pugioniformis	7.3398	147.28	-36.9	1521	5.2	9		-0.0170944
87	Warming	foliar [N]	White-Monsant et al. 2017	Australia	Poa_hiemata	0.456145	147.28	-36.9	1521	5.2	9		-0.211655
88	Warming	foliar [N]	White-Monsant et al. 2017	Australia	Ranunculus_victoriensis	38.8189	147.28	-36.9	1521	5.2	9		-0.0625204
89	Warming	foliar [N]	White-Monsant et al. 2017	Australia	Rytidosperma_nudiflorum	24.0567	147.28	-36.9	1521	5.2	9		-0.126752
90	Warming	foliar [N]	White-Monsant et al. 2017	Australia	Craspedia_jamesii	6.43841	147.28	-36.9	1521	5.2	9		0.0108697
91	Warming	foliar [N]	White-Monsant et al. 2017	Australia	Carex_breviculmis	6.69853	147.28	-36.9	1521	5.2	9		-0.0757938
92	Warming	foliar [N]	Williams et al 2003	USA	Acer_rubrum	13.3313	-84.37	35.92	1422	15		3.5	-0.0982413
93	Warming	foliar [N]	Williams et al 2003	USA	Acer_rubrum	13.3313	-84.37	35.92	1422	15		3.5	-0.0577607
94	Warming	foliar [N]	Williams et al 2003	USA	Acer_rubrum	13.3313	-84.37	35.92	1422	15		3.5	0
95	Warming	foliar [N]	Xie et al 2014	China	Oryza_sativa	35.6548	118.83	32.12	1018	16.6	1	2	0.0901517
96	Warming	foliar [N]	Xu et al 2009	China	Spiraea_mongolica	4.91798	104.02	32.98	822	0.4		2.9	-0.168626
97	Warming	foliar [N]	Xu et al 2009	China	Potentilla_fruticosa	58.5205	104.02	32.98	822	0.4		2.9	-0.0607849
98	Warming	foliar [N]	Xu et al 2009	China			104.02	32.98	822	0.4		2.9	-0.0327898
99	Warming	foliar [N]	Xu et al 2009	China	Daphne_retusa	70.1181	104.02	32.98	822	0.4		2.9	-0.0135007
100	Warming	foliar [N]	Yang et al 2011	China	Kobresia_pygmaea	2.01162	92.89	34.73	380.2	-5.3	2	4.4	-0.436667
101	Warming	foliar [N]	Yang et al 2011	China	Kobresia_pygmaea	2.01162	92.89	34.73	380.2	-5.3	2	2.1	-0.122934
102	Warming	foliar [N]	Yang et al 2012	China	Abies_fabri	41.6956	102	30	1940	3.8	2	2	0.127198
103	Warming	foliar [N]	Zavalloni et al 2012	Belgium	Rumex_acetosa	44.4861	4.4	51.15	776	10.1	1	2.96	-0.551419
104	Warming	foliar [N]	Zavalloni et al 2012	Belgium	Plantago_lanceolata	16.6086	4.4	51.15	776	10.1	1	2.96	-0.367725
105	Warming	foliar [N]	Zavalloni et al 2012	Belgium	Medicago_lupulina	10.1116	4.4	51.15	776	10.1	1	2.96	-0.289755
106	Warming	foliar [N]	Zavalloni et al 2012	Belgium	Lolium_perenne	11.6455	4.4	51.15	776	10.1	1	2.96	-0.208218
107	Warming	foliar [N]	Zavalloni et al 2012	Belgium	Lotus_corniculatus	18.9927	4.4	51.15	776	10.1	1	2.96	-0.0984401
108	Warming	foliar [N]	Zavalloni et al 2012	Belgium	Poa_pratensis	0.456145	4.4	51.15	776	10.1	1	2.96	-0.0439192
109	Warming	foliar [N]	Zhang et al 2012	China			118.83	28.12	856	15.3	2	1	0.256429
110	Warming	foliar [N]	Zhang et al 2016	China	Phragmites_communis	1.41859	123.75	44.75	400	4.9	3	1.7	0.024524
111	Warming	foliar [N]	Zhang et al 2016	China	Leymus_chinensis	5.17617	123.75	44.75	400	4.9	3	1.7	-0.0654148
112	Warming	foliar [N]	Zhang et al 2017a	China	Gossypium_hirsutum	25.5437	108.07	34.28	712	14.8	0.29	7	-0.272338
113	Warming	foliar [N]	Zhang et al 2017b	China	Cunninghamia_lanceolata	126.823	117.6	26.32	1670	16.1	2		0.0923753
114	Warming	foliar [N]	Zheng et al 2013	China	Zea_mays	14.8751	116.5	37	610	13.1	1	2	-0.0765401
Code	Treatment	Variable	Reference	Sites	Species	Branch length (million year)	Longitude (°)	Latitude (°)	MAP (mm)	MAT (℃)	Duration (year)	Level (℃)	LnRR
1	Warming	foliar [P]	Jiang et al 2014 (in Chinese)	China			128	42	1577	-7.3	1	1.41	0
2	Warming	foliar [P]	Jiang et al 2014 (in Chinese)	China	Rhododendron_aureum	5.24474	128	42	1577	-7.3	1	1.41	0.0130696
3	Warming	foliar [P]	Jiang et al 2014 (in Chinese)	China	Vaccinium_uliginosum	9.67168	128	42	1577	-7.3	1	1.41	-0.131028
4	Warming	foliar [P]	Leon-Sanchez et al 2016	Spain	Helianthemum_squamatum	66.793	-0.85	38.55	359	15	5	2	-0.119189
5	Warming	foliar [P]	Li et al 2017	China	Carex_atrofusca	3.95034	100.08	37.75	466	-3.4	3	1.6	-0.0534887
6	Warming	foliar [P]	Li et al 2017	China	Kobresia_tibetica	6.30362	100.08	37.75	466	-3.4	3	1.6	-0.0933319
7	Warming	foliar [P]	Olsrud et al 2010	Sweden	Vaccinium_vitis-idaea	7.2776	19	68.35	307	-0.8	7	5	0.0541215
8	Warming	foliar [P]	Olsrud et al 2010	Sweden	Vaccinium_myrtillus	7.2776	19	68.35	307	-0.8	7	5	-0.00619517
9	Warming	foliar [P]	Olsrud et al 2010	Sweden			19	68.35	307	-0.8	7	5	0.0551995
10	Warming	foliar [P]	Rinnan et al 2011	Sweden	Betula_nana	29.7815	18.82	68.35	315	-0.5	18	4	0.0322609
11	Warming	foliar [P]	Rinnan et al 2011	Sweden	Salix_phylicifolia	7.34243	18.82	68.35	315	-0.5	18	4	-0.0753494
12	Warming	foliar [P]	Rinnan et al 2011	Sweden	Cassiope_tetragona	8.18547	18.82	68.35	315	-0.5	18	4	0
13	Warming	foliar [P]	Sardans et al 2008	Spain	Erica_multiflora	21.8464	1.82	41.3	580	15.1	6	1	0.35347
14	Warming	foliar [P]	Sardans et al 2008	Spain	Globularia_alypum	37.7766	1.82	41.3	580	15.1	6	1	-1.02962
15	Warming	foliar [P]	Shi et al 2015	China	Elymus_nutans	5.48347	102.55	32.8	690	2.9	2	0.83	2.17021
16	Warming	foliar [P]	Shi et al 2015	China	Vicia_unijuga	18.5592	102.55	32.8	690	2.9	2	0.83	2.42105
17	Warming	foliar [P]	Veteli et al 2002	Finland	Salix_myrsinifolia	1.50972	30.97	62.78	666	2.7		2	2.31481
18	Warming	foliar [P]	Welker et al 2005	USA	Arctostaphylos_alpina	46.1435	-149.63	68.63	242	-10.1	7	2	0.978947
19	Warming	foliar [P]	Welker et al 2005	USA	Vaccinium_uliginosum	9.67168	-149.63	68.63	242	-10.1	7	2	1.36709
20	Warming	foliar [P]	Welker et al 2005	USA	Dryas_octopetala	9.01963	-149.63	68.63	242	-10.1	7	2	1.32075
21	Warming	foliar [P]	Welker et al 2005	USA	Eriophorum_vaginatum	1.8629	-149.63	68.63	242	-10.1	7	2	1.91772
22	Warming	foliar [P]	Welker et al 2005	USA	Salix_pulchra	0.124984	-149.63	68.63	242	-10.1	7	2	2.07692
23	Warming	foliar [P]	Welker et al 2005	USA	Vaccinium_vitis-idaea	7.2776	-149.63	68.63	242	-10.1	7	2	0.982456
24	Warming	foliar [P]	Welker et al 2005	USA	Betula_nana	29.7815	-149.63	68.63	242	-10.1	7	2	1.53968
25	Warming	foliar [P]	White-Monsant et al. 2017	Australia	Asterolasia_trymalioides	64.3839	147.28	-36.9	1521	5.2	9		-0.0534887
26	Warming	foliar [P]	White-Monsant et al. 2017	Australia	Celmisia_pugioniformis	7.3398	147.28	-36.9	1521	5.2	9		0.115513
27	Warming	foliar [P]	White-Monsant et al. 2017	Australia	Poa_hiemata	0.456145	147.28	-36.9	1521	5.2	9		-0.104443
28	Warming	foliar [P]	White-Monsant et al. 2017	Australia	Ranunculus_victoriensis	38.8189	147.28	-36.9	1521	5.2	9		0
29	Warming	foliar [P]	White-Monsant et al. 2017	Australia	Rytidosperma_nudiflorum	24.0567	147.28	-36.9	1521	5.2	9		-0.100083
30	Warming	foliar [P]	White-Monsant et al. 2017	Australia	Craspedia_jamesii	6.43841	147.28	-36.9	1521	5.2	9		0.0112996
31	Warming	foliar [P]	White-Monsant et al. 2017	Australia	Carex_breviculmis	6.69853	147.28	-36.9	1521	5.2	9		-0.0800427
32	Warming	foliar [P]	Yang et al 2011	China	Kobresia_pygmaea	2.01162	92.89	34.73	380.2	-5.3	2	4.4	-0.393904
33	Warming	foliar [P]	Yang et al 2011	China	Kobresia_pygmaea	2.01162	92.89	34.73	380.2	-5.3	2	2.1	-0.123614
34	Warming	foliar [P]	Yang et al 2012	China	Abies_fabri	41.6956	102	30	1940	3.8	2	2	0.0432968
35	Warming	foliar [P]	Zavalloni et al 2012	Belgium	Rumex_acetosa	44.4861	4.4	51.15	776	10.1	1	2.96	0.513299
36	Warming	foliar [P]	Zavalloni et al 2012	Belgium	Plantago_lanceolata	16.6086	4.4	51.15	776	10.1	1	2.96	0.314576
37	Warming	foliar [P]	Zavalloni et al 2012	Belgium	Medicago_lupulina	10.1116	4.4	51.15	776	10.1	1	2.96	0.330174
38	Warming	foliar [P]	Zavalloni et al 2012	Belgium	Lolium_perenne	11.6455	4.4	51.15	776	10.1	1	2.96	0.197247
39	Warming	foliar [P]	Zavalloni et al 2012	Belgium	Lotus_corniculatus	18.9927	4.4	51.15	776	10.1	1	2.96	0.132254
40	Warming	foliar [P]	Zavalloni et al 2012	Belgium	Poa_pratensis	0.456145	4.4	51.15	776	10.1	1	2.96	0.019275
41	Warming	foliar [P]	Zhang et al 2012	China			118.83	28.12	856	15.3	2	1	0.175204
42	Warming	foliar [P]	Zhang et al 2016	China	Phragmites_communis	1.41859	123.75	44.75	400	4.9	3	1.7	0.0640774
43	Warming	foliar [P]	Zhang et al 2016	China	Leymus_chinensis	5.17617	123.75	44.75	400	4.9	3	1.7	-0.415516
44	Warming	foliar [P]	Zhang et al 2017b	China	Cunninghamia_lanceolata	126.823	117.6	26.32	1670	16.1	2	5	-0.186585
45	Warming	foliar [P]	Zheng et al 2013	China	Zea_mays	14.8751	116.5	37	610	13.1	1	2	-0.14842
Code	Treatment	Variable	Reference	Sites	Species	Branch length (million year)	Longitude (°)	Latitude (°)	MAP (mm)	MAT (℃)	Duration (year)	Level (℃)	LnRR
1	Warming	foliar CN	Gherlenda et al 2015	Australia	Eucalyptus_robusta	34.5299	150.74	-33.61	900	17.6	0.58	4	-0.222339
2	Warming	foliar CN	Gherlenda et al 2015	Australia	Eucalyptus_tereticornis	34.5299	150.74	-33.61	900	17.6	0.58	4	-0.159937
3	Warming	foliar CN	Hudson et al 2011	Canada	Dryas_integrifolia	9.01963	-75.78	78.88	123	-14.4	16	1.5	-0.0441129
4	Warming	foliar CN	Hudson et al 2011	Canada	Cassiope_digyna	8.18547	-75.78	78.88	123	-14.4	16	1.5	-0.0280975
5	Warming	foliar CN	Hudson et al 2011	Canada			-75.78	78.88	123	-14.4	16	1.5	0.0189505
6	Warming	foliar CN	Hudson et al 2011	Canada	Salix_arctica	0.124984	-75.78	78.88	123	-14.4	16	1.5	0.0924237
7	Warming	foliar CN	Hudson et al 2011	Canada	Oxyria_tetragona	26.5869	-75.78	78.88	123	-14.4	16	1.5	0.269998
8	Warming	foliar CN	Jiang et al 2014 (in Chinese)	China			128	42	1577	-7.3	1	1.41	0.231603
9	Warming	foliar CN	Jiang et al 2014 (in Chinese)	China	Rhododendron_aureum	5.24474	128	42	1577	-7.3	1	1.41	0.179525
10	Warming	foliar CN	Jiang et al 2014 (in Chinese)	China	Vaccinium_uliginosum	9.67168	128	42	1577	-7.3	1	1.41	-0.195349
11	Warming	foliar CN	Johns and Hughes 2002	Australia	Echium_plantagineum	88.2478					1	3	0.116646
12	Warming	foliar CN	Li et al 2017	China	Carex_atrofusca	3.95034	100.08	37.75	466	-3.4	3		0.0594943
13	Warming	foliar CN	Li et al 2017	China	Kobresia_tibetica	6.30362	100.08	37.75	466	-3.4	3		0.0487175
14	Warming	foliar CN	Murray et al 2013	Austria	Eucalyptus_tereticornis	34.5299					0.83	4	0.175773
15	Warming	foliar CN	Nybakken et al 2011	Norway			7	60	89	7.5	8	1.5	-0.228729
16	Warming	foliar CN	Nybakken et al 2011	Norway	Tofieldia_pusilla	130.799	7	60	89	7.5	8	1.5	-0.0440003
17	Warming	foliar CN	Nybakken et al 2011	Norway			7	60	89	7.5	8	1.5	-0.0084211
18	Warming	foliar CN	Nybakken et al 2011	Norway			7	60	89	7.5	8	1.5	0
19	Warming	foliar CN	Nybakken et al 2011	Norway			7	60	89	7.5	8	1.5	0.0138454
20	Warming	foliar CN	Nybakken et al 2011	Norway			7	60	89	7.5	8	1.5	0.0149969
21	Warming	foliar CN	Nybakken et al 2011	Norway	Vaccinium_uliginosum	9.67168	7	60	89	7.5	8	1.5	0.0716297
22	Warming	foliar CN	Nybakken et al 2011	Norway			7	60	89	7.5	8	1.5	0.104633
23	Warming	foliar CN	Nybakken et al 2011	Norway	Selaginella_selaginoides	400.788	7	60	89	7.5	8	1.5	0.11187
24	Warming	foliar CN	Nybakken et al 2011	Norway	Saussurea_alpina	9.4251	7	60	89	7.5	8	1.5	0.151477
25	Warming	foliar CN	Nybakken et al 2011	Norway	Carex_vaginata	3.60347	7	60	89	7.5	8	1.5	0.191055
26	Warming	foliar CN	Rodgers et al 2012	USA			-71.21	42.38	1194	9.3	3	4	-0.170313
27	Warming	foliar CN	Rodgers et al 2012	USA			-71.21	42.38	1194	9.3	3	2.7	-0.167667
28	Warming	foliar CN	Rodgers et al 2012	USA			-71.21	42.38	1194	9.3	3	1	-0.0457778
29	Warming	foliar CN	Sardans et al 2008	Spain	Erica_multiflora	21.8464	1.82	41.3	580	15.1	6	1	0.10742
30	Warming	foliar CN	Sardans et al 2008	Spain	Globularia_alypum	37.7766	1.82	41.3	580	15.1	6	1	0.264692
31	Warming	foliar CN	Sardans et al 2008	Spain	Dorycnium_pentaphyllum	18.9927	1.82	41.3	580	15.1	6	1	0.0270292
32	Warming	foliar CN	Welker et al 2005	USA	Arctostaphylos_alpina	46.1435	-149.63	68.63	242	-10.1	7	2	-0.381795
33	Warming	foliar CN	Welker et al 2005	USA	Betula_nana	29.7815	-149.63	68.63	242	-10.1			-0.274847
34	Warming	foliar CN	Welker et al 2005	USA	Vaccinium_uliginosum	9.67168	-149.63	68.63	242	-10.1	7	2	-0.238411
35	Warming	foliar CN	Welker et al 2005	USA	Dryas_octopetala	9.01963	-149.63	68.63	242	-10.1	7	2	-0.214942
36	Warming	foliar CN	Welker et al 2005	USA	Vaccinium_vitis-idaea	7.2776	-149.63	68.63	242	-10.1	7	2	-0.199415
37	Warming	foliar CN	Welker et al 2005	USA	Eriophorum_vaginatum	1.8629	-149.63	68.63	242	-10.1	7	2	-0.0979449
38	Warming	foliar CN	Welker et al 2005	USA	Salix_pulchra	0.124984	-149.63	68.63	242	-10.1	7	2	-0.0928515
39	Warming	foliar CN	Welker et al 2005	USA	Ledum_palustre	4.04933	-149.63	68.63	242	-10.1	7	2	-0.0653841
40	Warming	foliar CN	Welker et al 2005	USA	Vaccinium_vitis-idaea	7.2776	-149.63	68.63	242	-10.1	7	2	0.026521
41	Warming	foliar CN	Welker et al 2005	USA	Betula_nana	29.7815	-149.63	68.63	242	-10.1	7	2	0.157188
42	Warming	foliar CN	White-Monsant et al. 2017	Australia	Asterolasia_trymalioides	64.3839	147.28	-36.9	1521	5.2	9		0.2775
43	Warming	foliar CN	White-Monsant et al. 2017	Australia	Celmisia_pugioniformis	7.3398	147.28	-36.9	1521	5.2	9		-0.00727001
44	Warming	foliar CN	White-Monsant et al. 2017	Australia	Poa_hiemata	0.456145	147.28	-36.9	1521	5.2	9		0.215994
45	Warming	foliar CN	White-Monsant et al. 2017	Australia	Ranunculus_victoriensis	38.8189	147.28	-36.9	1521	5.2	9		0.0701832
46	Warming	foliar CN	White-Monsant et al. 2017	Australia	Rytidosperma_nudiflorum	24.0567	147.28	-36.9	1521	5.2	9		0.0702661
47	Warming	foliar CN	White-Monsant et al. 2017	Australia	Craspedia_jamesii	6.43841	147.28	-36.9	1521	5.2	9		-0.0155426
48	Warming	foliar CN	White-Monsant et al. 2017	Australia	Carex_breviculmis	6.69853	147.28	-36.9	1521	5.2	9		0.0757938
49	Warming	foliar CN	Yang et al 2011	China	Kobresia_pygmaea	2.01162	92.89	34.73	380.2	-5.3	2	4.4	0.415618
50	Warming	foliar CN	Yang et al 2011	China	Kobresia_pygmaea	2.01162	92.89	34.73	380.2	-5.3	2	2.1	0.107459
51	Warming	foliar CN	Yang et al 2012	China	Abies_fabri	41.6956	102	30	1940	3.8	2	2	-0.244164
52	Warming	foliar CN	Zavalloni et al 2012	Belgium	Rumex_acetosa	44.4861	4.4	51.15	776	10.1	1	2.96	0.51012
53	Warming	foliar CN	Zavalloni et al 2012	Belgium	Plantago_lanceolata	16.6086	4.4	51.15	776	10.1	1	2.96	0.322037
54	Warming	foliar CN	Zavalloni et al 2012	Belgium	Medicago_lupulina	10.1116	4.4	51.15	776	10.1	1	2.96	0.23112
55	Warming	foliar CN	Zavalloni et al 2012	Belgium	Lolium_perenne	11.6455	4.4	51.15	776	10.1	1	2.96	0.204741
56	Warming	foliar CN	Zavalloni et al 2012	Belgium	Lotus_corniculatus	18.9927	4.4	51.15	776	10.1	1	2.96	0.143334
57	Warming	foliar CN	Zavalloni et al 2012	Belgium	Poa_pratensis	0.456145	4.4	51.15	776	10.1	1	2.96	0.0198381
58	Warming	foliar CN	Zhang et al 2016	China	Phragmites_communis	1.41859	123.75	44.75	400	4.9	3	1.7	0.243119
59	Warming	foliar CN	Zhang et al 2016	China	Leymus_chinensis	5.17617	123.75	44.75	400	4.9	3	1.7	0.0255685
60	Warming	foliar CN	Zheng et al 2013	China	Zea_mays	14.8751	116.5	37	610	13.1	1	2	0.0833972
Code	Treatment	Variable	Reference	Sites	Species	Branch length (million year)	Longitude (°)	Latitude (°)	MAP (mm)	MAT (℃)	Duration (year)	Level (℃)	LnRR
1	Warming	foliar NP	Jiang et al 2014 (in Chinese)	China			128	42	1577	-7.3	1	1.41	-0.271932
2	Warming	foliar NP	Jiang et al 2014 (in Chinese)	China	Rhododendron_aureum	5.24474	128	42	1577	-7.3	1	1.41	-0.182146
3	Warming	foliar NP	Jiang et al 2014 (in Chinese)	China	Vaccinium_uliginosum	9.67168	128	42	1577	-7.3	1	1.41	0.274127
4	Warming	foliar NP	Leon-Sanchez et al 2016	Spain	Helianthemum_squamatum	66.793	-0.85	38.55	359	15	5	2	0.0773414
5	Warming	foliar NP	Li et al 2017	China	Carex_atrofusca	3.95034	100.08	37.75	466	-3.4	3	1.6	-0.00942514
6	Warming	foliar NP	Li et al 2017	China	Kobresia_tibetica	6.30362	100.08	37.75	466	-3.4	3		0.0424735
7	Warming	foliar NP	Olsrud et al 2010	Sweden	Vaccinium_vitis-idaea	7.2776	19	68.35	307	-0.8	7	5	-0.130772
8	Warming	foliar NP	Olsrud et al 2010	Sweden	Vaccinium_myrtillus	7.2776	19	68.35	307	-0.8	7	5	-0.120488
9	Warming	foliar NP	Olsrud et al 2010	Sweden			19	68.35	307	-0.8	7	5	0.0654284
10	Warming	foliar NP	Rinnan et al 2011	Sweden	Betula_nana	29.7815	18.82	68.35	315	-0.5	18	4	0.0304377
11	Warming	foliar NP	Rinnan et al 2011	Sweden	Salix_phylicifolia	7.34243	18.82	68.35	315	-0.5	18	4	0.0330471
12	Warming	foliar NP	Rinnan et al 2011	Sweden	Cassiope_tetragona	8.18547	18.82	68.35	315	-0.5	18	4	0.041243
13	Warming	foliar NP	Sardans et al 2008	Spain	Erica_multiflora	21.8464	1.82	41.3	580	15.1	6	1	-0.454133
14	Warming	foliar NP	Sardans et al 2008	Spain	Globularia_alypum	37.7766	1.82	41.3	580	15.1	6	1	0.660075
15	Warming	foliar NP	White-Monsant et al. 2017	Australia	Asterolasia_trymalioides	64.3839	147.28	-36.9	1521	5.2	9		-0.23594
16	Warming	foliar NP	White-Monsant et al. 2017	Australia	Celmisia_pugioniformis	7.3398	147.28	-36.9	1521	5.2	9		-0.132607
17	Warming	foliar NP	White-Monsant et al. 2017	Australia	Poa_hiemata	0.456145	147.28	-36.9	1521	5.2	9		-0.107213
18	Warming	foliar NP	White-Monsant et al. 2017	Australia	Ranunculus_victoriensis	38.8189	147.28	-36.9	1521	5.2	9		-0.0625204
19	Warming	foliar NP	White-Monsant et al. 2017	Australia	Rytidosperma_nudiflorum	24.0567	147.28	-36.9	1521	5.2	9		-0.0266682
20	Warming	foliar NP	White-Monsant et al. 2017	Australia	Craspedia_jamesii	6.43841	147.28	-36.9	1521	5.2	9		-0.000429883
21	Warming	foliar NP	White-Monsant et al. 2017	Australia	Carex_breviculmis	6.69853	147.28	-36.9	1521	5.2	9		0.00424887
22	Warming	foliar NP	Yang et al 2011	China	Kobresia_pygmaea	2.01162	92.89	34.73	380.2	-5.3	2	4.4	-0.0427629
23	Warming	foliar NP	Yang et al 2011	China	Kobresia_pygmaea	2.01162	92.89	34.73	380.2	-5.3	2	2.1	0.000679965
24	Warming	foliar NP	Yang et al 2012	China	Abies_fabri	41.6956	102	30	1940	3.8	2	2	0.0839014
25	Warming	foliar NP	Zavalloni et al 2012	Belgium	Rumex_acetosa	44.4861	4.4	51.15	776	10.1	1	2.96	-1.06472
26	Warming	foliar NP	Zavalloni et al 2012	Belgium	Plantago_lanceolata	16.6086	4.4	51.15	776	10.1	1	2.96	-0.682301
27	Warming	foliar NP	Zavalloni et al 2012	Belgium	Medicago_lupulina	10.1116	4.4	51.15	776	10.1	1	2.96	-0.619929
28	Warming	foliar NP	Zavalloni et al 2012	Belgium	Lolium_perenne	11.6455	4.4	51.15	776	10.1	1	2.96	-0.405465
29	Warming	foliar NP	Zavalloni et al 2012	Belgium	Lotus_corniculatus	18.9927	4.4	51.15	776	10.1	1	2.96	-0.230694
30	Warming	foliar NP	Zavalloni et al 2012	Belgium	Poa_pratensis	0.456145	4.4	51.15	776	10.1	1	2.96	-0.0631942
31	Warming	foliar NP	Zhang et al 2012	China			118.83	28.12	856	15.3	2	1	0.0812254
32	Warming	foliar NP	Zhang et al 2016	China	Phragmites_communis	1.41859	123.75	44.75	400	4.9	3	1.7	-0.0395534
33	Warming	foliar NP	Zhang et al 2016	China	Leymus_chinensis	5.17617	123.75	44.75	400	4.9	3	1.7	0.350101
34	Warming	foliar NP	Zhang et al 2017b	China	Cunninghamia_lanceolata	126.823	117.6	26.32	1670	16.1	2	5	0.27896
35	Warming	foliar NP	Zheng et al 2013	China	Zea_mays	14.8751	116.5	37	610	13.1	1	2	0.0718799
Code	Treatment	Variable	Reference	Sites	Species	Branch length (million year)	Longitude (°)	Latitude (°)	MAP (mm)	MAT (℃)	Duration (year)	Level (℃)	LnRR
1	Warming	NRE	Aerts et al 2007	Sweden	Vaccinium_uliginosum	9.67168	18.82	68.35	303	0	4	0.9	-0.163955
2	Warming	NRE	Aerts et al 2007	Sweden	Calamagrostis_lapponica	13.1573	18.82	68.35	303	0	4	0.9	0.00603502
3	Warming	NRE	Aerts et al 2007	Sweden	Betula_nana	29.7815	18.82	68.35	303	0	4	0.9	0.0703356
4	Warming	NRE	Aerts et al 2007	Sweden	Rubus_chamaemorus	85.0028	18.82	68.35	303	0	4	0.9	0.0989041
5	Warming	NRE	Li et al 2015 (in Chinese)	China	Kochia_prostrata	0.009483	41.78	111.89	303	3.57	4	0.7	-0.382713
6	Warming	NRE	Li et al 2015 (in Chinese)	China	Convolvulus_ammannii	66.6498	41.78	111.89	303	3.57	4	0.7	-0.307966
7	Warming	NRE	Li et al 2015 (in Chinese)	China	Stipa_breviflora	2.35662	41.78	111.89	303	3.57	4	0.7	-0.269053
8	Warming	NRE	Li et al 2015 (in Chinese)	China	Cleistogenes_songorica	3.06978	41.78	111.89	303	3.57	4	0.7	-0.236389
9	Warming	NRE	Li et al 2015 (in Chinese)	China	Artemisia_frigida	1.82616	41.78	111.89	303	3.57	4	0.7	-0.0313739
10	Warming	NRE	Norby et al 2000	USA	Acer_rubrum	13.3313	-84.37	35.92	1422	15	2	4	-0.161766
11	Warming	NRE	Norby et al 2000	USA	Acer_saccharum	12.4665	-84.37	35.92	1422	15	2	4	-0.0245146
12	Warming	NRE	Zhang et al 2017b	China	Cunninghamia_lanceolata	126.823	117.6	26.32	1670	16.1	2	5	0.274436
13	Warming	NRE	An et al 2005	China	Dichanthelium_oligosnathes	16.6065	-97.52	34.98	929	16.7			-0.190239
14	Warming	NRE	Volder et al 2015						613	13.3			-0.182322
15	Warming	NRE	Volder et al 2015						613	13.3			-0.123233
16	Warming	NRE	An et al 2005	China	Schizachyrium_scoparium	3.44237	-97.52	34.98	929	16.7			-0.108061
17	Warming	NRE	An et al 2005	China	Aster_ericoides	2.85377	-97.52	34.98	929	16.7			-0.0558842
18	Warming	NRE	Suseela et al 2015		Quercus_rubra	4.43599			1123	10.2			-0.0558842
19	Warming	NRE	An et al 2005	China	Sporobolus_asper	15.636	-97.52	34.98	929	16.7			-0.031927
20	Warming	NRE	An et al 2005	China	Ambrosia_psilostachyia	2.38234	-97.52	34.98	929	16.7			0.0558842
21	Warming	NRE	Zong et al 2018	China	Kobresia_pygmaea	2.01162	91.08	30.42	627	-1.3			0.0763245
22	Warming	NRE	Zong et al 2018	China	Stipa_capillacea	2.35662	91.08	30.42	627	-1.3			0.0939581
23	Warming	NRE	Zhang et al 2017b	China			117.6	26.32	1830	19.2			0.13826
24	Warming	NRE	Zong et al 2018	China	Anaphalis_xylorhiza	6.43841	91.08	30.42	627	-1.3			0.177457
Code	Treatment	Variable	Reference	Sites	Species	Branch length (million year)	Longitude (°)	Latitude (°)	MAP (mm)	MAT (℃)	Duration (year)	Level (℃)	LnRR
1	Warming	PRE	Zong et al 2018	China	Stipa_capillacea	2.35662	91.08	30.42	627	-1.3			0.0734949
2	Warming	PRE	Zong et al 2018	China	Kobresia_pygmaea	2.01162	91.08	30.42	627	-1.3			0.38612
3	Warming	PRE	Zong et al 2018	China	Anaphalis_xylorhiza	6.43841	91.08	30.42	627	-1.3			0.272402
4	Warming	PRE	Zhang et al 2017b	China			117.6	26.32	1830	19.2			-0.34807
5	Warming	PRE	Zhang et al 2017b	china	Cunninghamia_lanceolata	126.823	117.6	26.32	1670	16.1	2	5	0.274436
Code	Treatment	Variable	Reference	Sites	Species	Branch length (million year)	Longitude (°)	Latitude (°)	MAP (mm)	MAT (℃)	Duration (year)	Level (mm)	LnRR
1	Increased precipitation	foliar [C]	Wu et al 2013 (in Chinese)	China	Atriplex_patens	23.9727	87.93	44.28	159	9.6	0.21	72	-0.150822
2	Increased precipitation	foliar [C]	Wu et al 2013 (in Chinese)	China	Salicornia_europaea	31.7133	87.93	44.28	159	9.6	0.21	72	-0.066689
3	Increased precipitation	foliar [C]	Wu et al 2013 (in Chinese)	China	Kochia_scoparia	0.009483	87.93	44.28	159	9.6	0.21	72	-0.0411584
4	Increased precipitation	foliar [C]	Wu et al 2013 (in Chinese)	China	Salicornia_europaea	31.7133	87.93	44.28	159	9.6	0.21	72	-0.0310917
5	Increased precipitation	foliar [C]	Wu et al 2013 (in Chinese)	China	Atriplex_patens	23.9727	87.93	44.28	159	9.6	0.21	72	-0.0139857
6	Increased precipitation	foliar [C]	Wu et al 2013 (in Chinese)	China	Kochia_scoparia	0.009483	87.93	44.28	159	9.6	0.21	72	0.0635145
7	Increased precipitation	foliar [C]	Wu et al 2013 (in Chinese)	China	Salsola_lanata	23.1848	87.93	44.28	159	9.6	0.21	72	0.0678239
8	Increased precipitation	foliar [C]	Wu et al 2013 (in Chinese)	China	Salsola_lanata	23.1848	87.93	44.28	159	9.6	0.21	72	0.081492
Code	Treatment	Variable	Reference	Sites	Species	Branch length (million year)	Longitude (°)	Latitude (°)	MAP (mm)	MAT (℃)	Duration (year)	Level (mm)	LnRR
1	Increased precipitation	foliar [N]	Booker and Maier 2001	USA	Pinus_taeda	5.46223	-79	35	1210	16.7	2		-0.0110295
2	Increased precipitation	foliar [N]	Broadmeadow and Jackson 2000	UK	Pinus_sylvestris	10.8904			1210	16.7	3	484	-0.0694285
3	Increased precipitation	foliar [N]	Broadmeadow and Jackson 2000	UK	Fraxinus_excelsior	71.0206			1210	16.7	3	484	-0.00524882
4	Increased precipitation	foliar [N]	Broadmeadow and Jackson 2000	UK	Quercus_petraea	7.2432			1210	16.7	3	484	0.00433797
5	Increased precipitation	foliar [N]	Choi et al 2005	USA	Pinus_taeda	5.46223	-79	35	1210	17	8		-0.04567
6	Increased precipitation	foliar [N]	Choi et al 2005	USA	Pinus_taeda	5.46223	-79	35	1210	17	8		0.0208341
7	Increased precipitation	foliar [N]	Garcia-palacios et al 2012	Iberian Peninsula	Carduus_tenuifolius	9.4251	-3.05	39.75	450	15	2		-0.089282
8	Increased precipitation	foliar [N]	Garcia-palacios et al 2012	Iberian Peninsula	Bromus_rubens	5.24211	-3.05	39.75	450	15	2		-0.0606765
9	Increased precipitation	foliar [N]	Garcia-palacios et al 2012	Iberian Peninsula	Melilotus_officinalis	14.7717	-3.72	40.23	450	15	2		0.0828217
10	Increased precipitation	foliar [N]	Ma et al 2007 (in Chinese)	China	Citrus_grandis	14.1735			400		2	800	0.0903392
11	Increased precipitation	foliar [N]	Ma et al 2007 (in Chinese)	China	Citrus_tangrina	15.1735			400		2	800	0.130136
12	Increased precipitation	foliar [N]	Ma et al 2007 (in Chinese)	China					400		2	800	0.149532
13	Increased precipitation	foliar [N]	Ma et al 2007 (in Chinese)	China	Citrus_tangrina	14.1735			400		2	400	0.185142
14	Increased precipitation	foliar [N]	Ma et al 2007 (in Chinese)	China	Citrus_grandis	14.1735			400		2	400	0.220959
15	Increased precipitation	foliar [N]	Ma et al 2007 (in Chinese)	China					400		2	400	0.235256
16	Increased precipitation	foliar [N]	Ren et al 2015	China	Cleistogenes_squarrosa	3.06978	116.28	42.03	356	2.1	4	180	0.107244
17	Increased precipitation	foliar [N]	Ren et al 2015	China	Potentilla_tanacetifolia	52.7876	116.28	42.03	356	2.1	4	180	0.161641
18	Increased precipitation	foliar [N]	Ren et al 2015	China	Stipa_krylovii	2.35662	116.28	42.03	356	2.1	4	180	0.191893
19	Increased precipitation	foliar [N]	Ren et al 2015	China	Agropyron_cristatum	1.15697	116.28	42.03	356	2.1	4	180	0.223143
20	Increased precipitation	foliar [N]	Ren et al 2015	China	Medicago_ruthenica	10.1116	116.28	42.03	356	2.1	4	180	0.245122
21	Increased precipitation	foliar [N]	Shi et al 2015	China	Stipa_grandis	2.35662			167		1	144	-0.359373
22	Increased precipitation	foliar [N]	Shi et al 2015	China	Stipa_breviflora	2.35662			151		1	130	-0.302281
23	Increased precipitation	foliar [N]	Shi et al 2015	China	Stipa_grandis	2.35662			167		1	108	-0.298219
24	Increased precipitation	foliar [N]	Shi et al 2015	China	Stipa_breviflora	2.35662			151		1	97	-0.277383
25	Increased precipitation	foliar [N]	Shi et al 2015	China	Stipa_baicalensis	2.35662			167		1	144	-0.25637
26	Increased precipitation	foliar [N]	Shi et al 2015	China	Stipa_baicalensis	2.35662			167		1	108	-0.238108
27	Increased precipitation	foliar [N]	Shi et al 2015	China	Stipa_grandis	2.35662			167		1	72	-0.186103
28	Increased precipitation	foliar [N]	Shi et al 2015	China	Stipa_breviflora	2.35662			151		1	65	-0.168751
29	Increased precipitation	foliar [N]	Shi et al 2015	China	Stipa_baicalensis	2.35662			167		1	72	-0.157262
30	Increased precipitation	foliar [N]	Shi et al 2015	China	Stipa_bungeana	2.35662			151		1	130	-0.143643
31	Increased precipitation	foliar [N]	Shi et al 2015	China	Stipa_bungeana	2.35662			151		1	97	-0.0579878
32	Increased precipitation	foliar [N]	Shi et al 2015	China	Stipa_bungeana	2.35662			151		1	65	-0.0505521
33	Increased precipitation	foliar [N]	Shi et al 2015	China	Stipa_grandis	2.35662			167		1	36	-0.0450232
34	Increased precipitation	foliar [N]	Shi et al 2015	China	Stipa_breviflora	2.35662			151		1	33	-0.0444513
35	Increased precipitation	foliar [N]	Shi et al 2015	China	Stipa_baicalensis	2.35662			167		1	36	-0.0343638
36	Increased precipitation	foliar [N]	Shi et al 2015	China	Stipa_bungeana	2.35662			151		1	33	0.013985
37	Increased precipitation	foliar [N]	Sinclair et al 2000	USA	Triticum_aestivum	5.76385					2		-0.549959
38	Increased precipitation	foliar [N]	Song et al 2010	China	Bauhinia_faberi	29.4517	103.87	31.7	810	11.2	0.21		0.312789
39	Increased precipitation	foliar [N]	Song et al 2010	China	Bauhinia_faberi	29.4517	103.87	31.7	810	11.2	0.21		0.497175
40	Increased precipitation	foliar [N]	Tian et al 2008 (in Chinese)	China	Potentilla_bifurca	58.5205	116	42	231.3	3.5	2	103	-0.412933
41	Increased precipitation	foliar [N]	Tian et al 2008 (in Chinese)	China	Iris_ensata	80.6576	116	42	231.3	3.5	2	103	-0.34342
42	Increased precipitation	foliar [N]	Tian et al 2008 (in Chinese)	China	Heteropappus_altaicus	2.85377	116	42	231.3	3.5	2	103	-0.26993
43	Increased precipitation	foliar [N]	Tian et al 2008 (in Chinese)	China	Potentilla_acaulis	52.7876	116	42	231.3	3.5	2	103	-0.255509
44	Increased precipitation	foliar [N]	Tian et al 2008 (in Chinese)	China	Stipa_krylovii	2.35662	116	42	231.3	3.5	2	103	-0.254024
45	Increased precipitation	foliar [N]	Tian et al 2008 (in Chinese)	China	Medicago_ruthenica	10.1116	116	42	231.3	3.5	2	103	-0.245492
46	Increased precipitation	foliar [N]	Tian et al 2008 (in Chinese)	China	Oxytropis_microphylla	2.50339	116	42	231.3	3.5	2	103	-0.238992
47	Increased precipitation	foliar [N]	Tian et al 2008 (in Chinese)	China	Potentilla_chinensis	58.5205	116	42	231.3	3.5	2	103	-0.23891
48	Increased precipitation	foliar [N]	Tian et al 2008 (in Chinese)	China	Phlomis_umbrosa	40.2889	116	42	231.3	3.5	2	103	-0.212883
49	Increased precipitation	foliar [N]	Tian et al 2008 (in Chinese)	China	Poa_annua	0.456145	116	42	231.3	3.5	2	103	-0.152805
50	Increased precipitation	foliar [N]	Tian et al 2008 (in Chinese)	China	Agropyron_cristatum	1.15697	116	42	231.3	3.5	2	103	-0.145558
51	Increased precipitation	foliar [N]	Tian et al 2008 (in Chinese)	China	Astragalus_scaberrimus	11.6689	116	42	231.3	3.5	2	103	-0.122691
52	Increased precipitation	foliar [N]	Tian et al 2008 (in Chinese)	China	Artemisia_frigida	1.82616	116	42	231.3	3.5	2	103	-0.121755
53	Increased precipitation	foliar [N]	Tian et al 2008 (in Chinese)	China	Cleistogenes_squarrosa	3.06978	116	42	231.3	3.5	2	103	0.0605239
54	Increased precipitation	foliar [N]	Wu et al 2013 (in Chinese)	China	Atriplex_patens	23.9727	87.93	44.28	108	6.6	0.21	72	-0.113333
55	Increased precipitation	foliar [N]	Wu et al 2013 (in Chinese)	China	Atriplex_patens	23.9727	87.93	44.28	108	6.6	0.21	72	-0.0683208
56	Increased precipitation	foliar [N]	Wu et al 2013 (in Chinese)	China	Salsola_lanata	23.1848	87.93	44.28	108	6.6	0.21	72	-0.0680573
57	Increased precipitation	foliar [N]	Wu et al 2013 (in Chinese)	China	Kochia_scoparia	0.009483	87.93	44.28	108	6.6	0.21	72	-0.0597156
58	Increased precipitation	foliar [N]	Wu et al 2013 (in Chinese)	China	Salsola_lanata	23.1848	87.93	44.28	108	6.6	0.21	72	-0.038219
59	Increased precipitation	foliar [N]	Wu et al 2013 (in Chinese)	China	Salicornia_europaea	31.7133	87.93	44.28	108	6.6	0.21	72	-0.0122764
60	Increased precipitation	foliar [N]	Wu et al 2013 (in Chinese)	China	Salicornia_europaea	31.7133	87.93	44.28	108	6.6	0.21	72	0.0732061
61	Increased precipitation	foliar [N]	Wu et al 2013 (in Chinese)	China	Kochia_scoparia	0.009483	87.93	44.28	108	6.6	0.21	72	0.0746615
Code	Treatment	Variable	Reference	Sites	Species	Branch length (million year)	Longitude (°)	Latitude (°)	MAP (mm)	MAT (℃)	Duration (year)	Level (mm)	LnRR
1	Increased precipitation	foliar [P]	Garcia-palacios et al 2012	Iberian Peninsula	Bromus_rubens	5.24211	-3.05	39.75	450	15	2		0.216221
2	Increased precipitation	foliar [P]	Garcia-palacios et al 2012	Iberian Peninsula	Carduus_tenuifolius	9.4251	-3.05	39.75	450	15	2		0.231109
3	Increased precipitation	foliar [P]	Garcia-palacios et al 2012	Iberian Peninsula	Melilotus_officinalis	14.7717	-3.72	40.23	450	15	2		0.476697
4	Increased precipitation	foliar [P]	Ma et al 2007 (in Chinese)	China	Citrus_grandis	14.1735			400		2	400	0.0571584
5	Increased precipitation	foliar [P]	Ma et al 2007 (in Chinese)	China	Citrus_tangrina	14.1735			400		2	400	0.0606246
6	Increased precipitation	foliar [P]	Ma et al 2007 (in Chinese)	China	Citrus_tangrina	15.1735			400		2	800	0.0606246
7	Increased precipitation	foliar [P]	Ma et al 2007 (in Chinese)	China					400		2	400	0.194156
8	Increased precipitation	foliar [P]	Ma et al 2007 (in Chinese)	China					400		2	800	0.251314
9	Increased precipitation	foliar [P]	Ma et al 2007 (in Chinese)	China	Citrus_grandis	14.1735			400		2	800	0.211309
10	Increased precipitation	foliar [P]	Ren et al 2015	China	Stipa_krylovii	2.35662	116.28	42.03	356	2.1	4	180	0.217064
11	Increased precipitation	foliar [P]	Ren et al 2015	China	Medicago_ruthenica	10.1116	116.28	42.03	356	2.1	4	180	0.261218
12	Increased precipitation	foliar [P]	Ren et al 2015	China	Potentilla_tanacetifolia	52.7876	116.28	42.03	356	2.1	4	180	0.182321
13	Increased precipitation	foliar [P]	Ren et al 2015	China	Cleistogenes_squarrosa	3.06978	116.28	42.03	356	2.1	4	180	0.390199
14	Increased precipitation	foliar [P]	Ren et al 2015	China	Agropyron_cristatum	1.15697	116.28	42.03	356	2.1	4	180	0.167056
15	Increased precipitation	foliar [P]	Wu et al 2013 (in Chinese)	China	Atriplex_patens	23.9727	87.93	44.28	108	6.6	0.21	72	-0.235459
16	Increased precipitation	foliar [P]	Wu et al 2013 (in Chinese)	China	Salicornia_europaea	31.7133	87.93	44.28	108	6.6	0.21	72	0.24388
17	Increased precipitation	foliar [P]	Wu et al 2013 (in Chinese)	China	Kochia_scoparia	0.009483	87.93	44.28	108	6.6	0.21	72	0.264695
18	Increased precipitation	foliar [P]	Wu et al 2013 (in Chinese)	China	Salicornia_europaea	31.7133	87.93	44.28	108	6.6	0.21	72	0.073425
19	Increased precipitation	foliar [P]	Wu et al 2013 (in Chinese)	China	Atriplex_patens	23.9727	87.93	44.28	108	6.6	0.21	72	-0.0291981
20	Increased precipitation	foliar [P]	Wu et al 2013 (in Chinese)	China	Kochia_scoparia	0.009483	87.93	44.28	108	6.6	0.21	72	0.151234
21	Increased precipitation	foliar [P]	Wu et al 2013 (in Chinese)	China	Salsola_lanata	23.1848	87.93	44.28	108	6.6	0.21	72	-0.0416714
22	Increased precipitation	foliar [P]	Wu et al 2013 (in Chinese)	China	Salsola_lanata	23.1848	87.93	44.28	108	6.6	0.21	72	0.0206142
Code	Treatment	Variable	Reference	Sites	Species	Branch length (million year)	Longitude (°)	Latitude (°)	MAP (mm)	MAT (℃)	Duration (year)	Level (mm)	LnRR
1	Increased precipitation	foliar CN	Wu et al 2013 (in Chinese)	china	Atriplex_patens	23.9727	87.93	44.28	159	9.6	0.21	72	-0.0330611
2	Increased precipitation	foliar CN	Wu et al 2013 (in Chinese)	china	Salicornia_europaea	31.7133	87.93	44.28	159	9.6	0.21	72	-0.166233
3	Increased precipitation	foliar CN	Wu et al 2013 (in Chinese)	china	Kochia_scoparia	0.009483	87.93	44.28	159	9.6	0.21	72	-0.107885
4	Increased precipitation	foliar CN	Wu et al 2013 (in Chinese)	china	Salicornia_europaea	31.7133	87.93	44.28	159	9.6	0.21	72	-0.0465236
5	Increased precipitation	foliar CN	Wu et al 2013 (in Chinese)	china	Atriplex_patens	23.9727	87.93	44.28	159	9.6	0.21	72	0.054486
6	Increased precipitation	foliar CN	Wu et al 2013 (in Chinese)	china	Kochia_scoparia	0.009483	87.93	44.28	159	9.6	0.21	72	0.127336
7	Increased precipitation	foliar CN	Wu et al 2013 (in Chinese)	china	Salsola_lanata	23.1848	87.93	44.28	159	9.6	0.21	72	0.100806
8	Increased precipitation	foliar CN	Wu et al 2013 (in Chinese)	china	Salsola_lanata	23.1848	87.93	44.28	159	9.6	0.21	72	0.136416
Code	Treatment	Variable	Reference	Sites	Species	Branch length (million year)	Longitude (°)	Latitude (°)	MAP (mm)	MAT (℃)	Duration (year)	Level (mm)	LnRR
1	Increased precipitation	foliar NP	Garcia-palacios et al 2012	Iberian Peninsula	Bromus_rubens	5.24211	-3.05	39.75	450	15	2		-0.276898
2	Increased precipitation	foliar NP	Garcia-palacios et al 2012	Iberian Peninsula	Carduus_tenuifolius	9.4251	-3.05	39.75	450	15	2		-0.320391
3	Increased precipitation	foliar NP	Garcia-palacios et al 2012	Iberian Peninsula	Melilotus_officinalis	14.7717	-3.72	40.23	450	15	2		-0.393875
4	Increased precipitation	foliar NP	Ma et al 2007 (in Chinese)	China	Citrus_grandis	14.1735			400		2	400	0.163801
5	Increased precipitation	foliar NP	Ma et al 2007 (in Chinese)	China	Citrus_tangrina	14.1735			400		2	400	0.124518
6	Increased precipitation	foliar NP	Ma et al 2007 (in Chinese)	China	Citrus_tangrina	15.1735			400		2	800	0.0695112
7	Increased precipitation	foliar NP	Ma et al 2007 (in Chinese)	China					400		2	400	0.0411003
8	Increased precipitation	foliar NP	Ma et al 2007 (in Chinese)	China					400		2	800	-0.101783
9	Increased precipitation	foliar NP	Ma et al 2007 (in Chinese)	China	Citrus_grandis	14.1735			400		2	800	-0.12097
10	Increased precipitation	foliar NP	Ren et al 2015	China	Stipa_krylovii	2.35662	116.28	42.03	356	2.1	4	180	-0.0251713
11	Increased precipitation	foliar NP	Ren et al 2015	China	Medicago_ruthenica	10.1116	116.28	42.03	356	2.1	4	180	-0.0160956
12	Increased precipitation	foliar NP	Ren et al 2015	China	Potentilla_tanacetifolia	52.7876	116.28	42.03	356	2.1	4	180	-0.0206796
13	Increased precipitation	foliar NP	Ren et al 2015	China	Cleistogenes_squarrosa	3.06978	116.28	42.03	356	2.1	4	180	-0.282955
14	Increased precipitation	foliar NP	Ren et al 2015	China	Agropyron_cristatum	1.15697	116.28	42.03	356	2.1	4	180	0.0560867
15	Increased precipitation	foliar NP	Wu et al 2013 (in Chinese)	China	Atriplex_patens	23.9727	87.93	44.28	108	6.6	0.21	72	0.094188
16	Increased precipitation	foliar NP	Wu et al 2013 (in Chinese)	China	Salicornia_europaea	31.7133	87.93	44.28	108	6.6	0.21	72	-0.169418
17	Increased precipitation	foliar NP	Wu et al 2013 (in Chinese)	China	Kochia_scoparia	0.009483	87.93	44.28	108	6.6	0.21	72	-0.189865
18	Increased precipitation	foliar NP	Wu et al 2013 (in Chinese)	China	Salicornia_europaea	31.7133	87.93	44.28	108	6.6	0.21	72	-0.0653833
19	Increased precipitation	foliar NP	Wu et al 2013 (in Chinese)	China	Atriplex_patens	23.9727	87.93	44.28	108	6.6	0.21	72	-0.0392211
20	Increased precipitation	foliar NP	Wu et al 2013 (in Chinese)	China	Kochia_scoparia	0.009483	87.93	44.28	108	6.6	0.21	72	-0.238671
21	Increased precipitation	foliar NP	Wu et al 2013 (in Chinese)	China	Salsola_lanata	23.1848	87.93	44.28	108	6.6	0.21	72	0.0476284
22	Increased precipitation	foliar NP	Wu et al 2013 (in Chinese)	China	Salsola_lanata	23.1848	87.93	44.28	108	6.6	0.21	72	-0.0637164
Code	Treatment	Variable	Reference	Sites	Species	Branch length (million year)	Longitude (°)	Latitude (°)	MAP (mm)	MAT (℃)	Duration (year)	Level (mm)	LnRR
1	Increased precipitation	NRE	Lv and Han 2010	China			116.67	43.55	301	2.3	1	180	-0.0687385
2	Increased precipitation	NRE	Lv and Han 2010	China			116.67	43.55	301	2.3	1	180	-0.0581741
3	Increased precipitation	NRE	Lv and Han 2010	China			116.67	43.55	301	2.3	1	180	-0.0645929
4	Increased precipitation	NRE	Lv and Han 2010	China			116.67	43.55	301	2.3	1	180	-0.0790574
5	Increased precipitation	NRE	Soudzilovskaia et al 2007	Russia	Carex_sempervirens	3.60347	41.7	43.45	2800	1.2	4	480	0.0162609
6	Increased precipitation	NRE	Soudzilovskaia et al 2007	Russia	Polygonum_bistorta	6.19744	41.7	43.45	2800	1.2	4	480	-0.115513
7	Increased precipitation	NRE	Soudzilovskaia et al 2007	Russia	Anemone_speciosa	12.0343	41.7	43.45	2800	1.2	4	480	-0.0568874
8	Increased precipitation	NRE	Soudzilovskaia et al 2007	Russia	Trifolium_polyphyllum	17.5737	41.7	43.45	2800	1.2	4	480	-0.178369
9	Increased precipitation	NRE	Soudzilovskaia et al 2007	Russia	Carex_caryophyllea	3.94902	41.7	43.45	2800	1.2	4	480	-0.248897
10	Increased precipitation	NRE	Soudzilovskaia et al 2007	Russia	Festuca_ovina	11.6455	41.7	43.45	2800	1.2	4	480	-0.416161
11	Increased precipitation	NRE	Ren et al 2015	China	Stipa_krylovii	2.35662	116.28	42.03	356	2.1	4	180	-0.102655
12	Increased precipitation	NRE	Ren et al 2015	China	Medicago_ruthenica	10.1116	116.28	42.03	356	2.1	4	180	-0.108021
13	Increased precipitation	NRE	Ren et al 2015	China	Potentilla_tanacetifolia	52.7876	116.28	42.03	356	2.1	4	180	-0.15704
14	Increased precipitation	NRE	Ren et al 2015	China	Cleistogenes_squarrosa	3.06978	116.28	42.03	356	2.1	4	180	-0.238275
15	Increased precipitation	NRE	Ren et al 2015	China	Agropyron_cristatum	1.15697	116.28	42.03	356	2.1	4	180	-0.178611
16	Increased precipitation	NRE	Suseela et al 2015		Quercus_rubra	4.43599			1123	10.2			-0.589544
17	Increased precipitation	NRE	Soudzilovskaia et al 2007						1233	1.4			-0.456765
18	Increased precipitation	NRE	Soudzilovskaia et al 2007						1233	1.4			-0.243629
19	Increased precipitation	NRE	Soudzilovskaia et al 2007						1233	1.4			-0.165992
20	Increased precipitation	NRE	Soudzilovskaia et al 2007						1233	1.4			-0.0976033
21	Increased precipitation	NRE	Soudzilovskaia et al 2007						1233	1.4			-0.0454641
22	Increased precipitation	NRE	Shen et al 2018						286	2.7			0.00905382
23	Increased precipitation	NRE	Soudzilovskaia et al 2007						1233	1.4			0.0125668
Code	Treatment	Variable	Reference	Sites	Species	Branch length (million year)	Longitude (°)	Latitude (°)	MAP (mm)	MAT (℃)	Duration (year)	Level (mm)	LnRR
1	Increased precipitation	PRE	Lv and Han 2010	China			116.67	43.55	301	2.3	1	180	0.211913
2	Increased precipitation	PRE	Lv and Han 2010	China			116.67	43.55	301	2.3	1	180	0.0453
3	Increased precipitation	PRE	Lv and Han 2010	China			116.67	43.55	301	2.3	1	180	-0.0317495
4	Increased precipitation	PRE	Lv and Han 2010	China			116.67	43.55	301	2.3	1	180	-0.149314
5	Increased precipitation	PRE	Soudzilovskaia et al 2007	Russia	Carex_sempervirens	3.60347	41.7	43.45	2800	1.2	4	480	-0.192372
6	Increased precipitation	PRE	Soudzilovskaia et al 2007	Russia	Polygonum_bistorta	6.19744	41.7	43.45	2800	1.2	4	480	-0.81295
7	Increased precipitation	PRE	Ren et al 2015	China	Stipa_krylovii	2.35662	116.28	42.03	356	2.1	4	180	-0.0642418
8	Increased precipitation	PRE	Ren et al 2015	China	Medicago_ruthenica	10.1116	116.28	42.03	356	2.1	4	180	-0.0773336
9	Increased precipitation	PRE	Ren et al 2015	China	Potentilla_tanacetifolia	52.7876	116.28	42.03	356	2.1	4	180	-0.154899
10	Increased precipitation	PRE	Ren et al 2015	China	Cleistogenes_squarrosa	3.06978	116.28	42.03	356	2.1	4	180	-0.242386
11	Increased precipitation	PRE	Ren et al 2015	China	Agropyron_cristatum	1.15697	116.28	42.03	356	2.1	4	180	-0.39139
12	Increased precipitation	PRE	Shen et al 2018						286	2.7			0.0425476
13	Increased precipitation	PRE	Soudzilovskaia et al 2007						1233	1.4			-0.815748
14	Increased precipitation	PRE	Soudzilovskaia et al 2007						1233	1.4			-0.196285
Code	Treatment	Variable	Reference	Sites	Species	Branch length (million year)	Longitude (°)	Latitude (°)	MAP (mm)	MAT (℃)	Duration (year)	Level (mm)	LnRR
C1	Drought	foliar [C]	Corre 2004									-500	0.146592
C94	Drought	foliar [C]	De Dato 2008									-166.4	-0.00701757
C93	Drought	foliar [C]	De Dato 2008									-166.4	-0.00615248
C92	Drought	foliar [C]	De Dato 2008									-166.4	-0.00523518
C105	Drought	foliar [C]	ORNLweb										-0.0280444
C102	Drought	foliar [C]	ORNLweb										-0.0279281
C96	Drought	foliar [C]	ORNLweb										-0.0221817
C120	Drought	foliar [C]	ORNLweb										-0.0182568
C122	Drought	foliar [C]	ORNLweb										-0.0138354
C104	Drought	foliar [C]	ORNLweb										-0.0123243
C98	Drought	foliar [C]	ORNLweb										-0.0122263
C100	Drought	foliar [C]	ORNLweb										-0.0108933
C107	Drought	foliar [C]	ORNLweb										-0.0091173
C116	Drought	foliar [C]	ORNLweb										-0.00871475
C117	Drought	foliar [C]	ORNLweb										-0.00377986
C97	Drought	foliar [C]	ORNLweb										-0.00219273
C108	Drought	foliar [C]	ORNLweb										-0.000374238
C106	Drought	foliar [C]	ORNLweb										0.000717844
C121	Drought	foliar [C]	ORNLweb										0.00384041
C101	Drought	foliar [C]	ORNLweb										0.00434349
C118	Drought	foliar [C]	ORNLweb										0.00477336
C95	Drought	foliar [C]	ORNLweb										0.00542856
C114	Drought	foliar [C]	ORNLweb										0.00753155
C110	Drought	foliar [C]	ORNLweb										0.0109456
C103	Drought	foliar [C]	ORNLweb										0.0130409
C112	Drought	foliar [C]	ORNLweb										0.0176797
C115	Drought	foliar [C]	ORNLweb										0.0184928
C109	Drought	foliar [C]	ORNLweb										0.023278
C111	Drought	foliar [C]	ORNLweb										0.024253
C119	Drought	foliar [C]	ORNLweb										0.0291037
C99	Drought	foliar [C]	ORNLweb										0.0321045
C113	Drought	foliar [C]	ORNLweb										0.0328287
C3	Drought	foliar [C]	Sardans 2006									-190	-0.0572754
C2	Drought	foliar [C]	Sardans 2006									-190	0.00867308
C18	Drought	foliar [C]	Sardans 2008									-190	-0.071619
C21	Drought	foliar [C]	Sardans 2008									-190	-0.071619
C4	Drought	foliar [C]	Sardans 2008									-190	-0.0291081
C5	Drought	foliar [C]	Sardans 2008									-190	-0.0291081
C15	Drought	foliar [C]	Sardans 2008									-190	-0.0139584
C16	Drought	foliar [C]	Sardans 2006									-190	-0.00410678
C19	Drought	foliar [C]	Sardans 2006									-190	-0.00410678
C22	Drought	foliar [C]	Sardans 2008									-190	0
C23	Drought	foliar [C]	Sardans 2008									-190	0
C24	Drought	foliar [C]	Sardans 2008									-190	0
C6	Drought	foliar [C]	Sardans 2008									-190	0.00867308
C9	Drought	foliar [C]	Sardans 2008									-190	0.00867308
C17	Drought	foliar [C]	Sardans 2008									-190	0.0166324
C20	Drought	foliar [C]	Sardans 2008									-190	0.0166324
C7	Drought	foliar [C]	Sardans 2008									-190	0.0223569
C10	Drought	foliar [C]	Sardans 2008									-190	0.0223569
C13	Drought	foliar [C]	Sardans 2008									-190	0.0223569
C12	Drought	foliar [C]	Sardans 2008									-190	0.0257525
C8	Drought	foliar [C]	Sardans 2008									-190	0.0358095
C11	Drought	foliar [C]	Sardans 2008									-190	0.0358095
C14	Drought	foliar [C]	Sardans 2008									-190	0.0358095
C25	Drought	foliar [C]	Sardans 2008									-190	0.038256
C27	Drought	foliar [C]	Sardans 2010									-190	-0.0222456
C30	Drought	foliar [C]	Sardans 2010									-190	-0.0222456
C28	Drought	foliar [C]	Sardans 2010									-190	-0.00410678
C31	Drought	foliar [C]	Sardans 2010									-190	-0.00410678
C26	Drought	foliar [C]	Sardans 2010									-190	0.0100706
C29	Drought	foliar [C]	Sardans 2010									-190	0.0100706
C32	Drought	foliar [C]	Schuldt 2011									-800	-0.017657
C33	Drought	foliar [C]	Schuldt 2011									-800	0.00288323
C49	Drought	foliar [C]	website									-	-0.034827
C77	Drought	foliar [C]	website									-	-0.034827
C45	Drought	foliar [C]	website									-	-0.0295588
C73	Drought	foliar [C]	website									-	-0.0295588
C44	Drought	foliar [C]	website									-	-0.027588
C72	Drought	foliar [C]	website									-	-0.027588
C52	Drought	foliar [C]	website									-	-0.0230957
C80	Drought	foliar [C]	website									-	-0.0230957
C53	Drought	foliar [C]	website									-	-0.0188241
C81	Drought	foliar [C]	website									-	-0.0188241
C43	Drought	foliar [C]	website									-	-0.0155208
C71	Drought	foliar [C]	website									-	-0.0155208
C55	Drought	foliar [C]	website									-	-0.0142064
C83	Drought	foliar [C]	website									-	-0.0142064
C42	Drought	foliar [C]	website									-	-0.0122102
C70	Drought	foliar [C]	website									-	-0.0122102
C46	Drought	foliar [C]	website									-	-0.0118065
C74	Drought	foliar [C]	website									-	-0.0118065
C37	Drought	foliar [C]	website									-	-0.00987662
C65	Drought	foliar [C]	website									-	-0.00987662
C34	Drought	foliar [C]	website									-	-0.00947874
C62	Drought	foliar [C]	website									-	-0.00947874
C39	Drought	foliar [C]	website									-	-0.00243605
C67	Drought	foliar [C]	website									-	-0.00243605
C51	Drought	foliar [C]	website									-	-0.00224972
C79	Drought	foliar [C]	website									-	-0.00224972
C59	Drought	foliar [C]	website									-	-0.000584493
C87	Drought	foliar [C]	website									-	-0.000584493
C60	Drought	foliar [C]	website									-	0
C88	Drought	foliar [C]	website									-	0
C56	Drought	foliar [C]	website									-	0.000251162
C84	Drought	foliar [C]	website									-	0.000251162
C36	Drought	foliar [C]	website									-	0.00250941
C64	Drought	foliar [C]	website									-	0.00250941
C54	Drought	foliar [C]	website									-	0.0033884
C82	Drought	foliar [C]	website									-	0.0033884
C58	Drought	foliar [C]	website									-	0.00466201
C86	Drought	foliar [C]	website									-	0.00466201
C40	Drought	foliar [C]	website									-	0.00500001
C68	Drought	foliar [C]	website									-	0.00500001
C41	Drought	foliar [C]	website									-	0.00689413
C69	Drought	foliar [C]	website									-	0.00689413
C61	Drought	foliar [C]	website									-	0.00795015
C89	Drought	foliar [C]	website									-	0.00795015
C57	Drought	foliar [C]	website									-	0.0146702
C85	Drought	foliar [C]	website									-	0.0146702
C47	Drought	foliar [C]	website									-	0.0165055
C75	Drought	foliar [C]	website									-	0.0165055
C35	Drought	foliar [C]	website									-	0.0179377
C63	Drought	foliar [C]	website									-	0.0179377
C50	Drought	foliar [C]	website									-	0.0214793
C78	Drought	foliar [C]	website									-	0.0214793
C38	Drought	foliar [C]	website									-	0.0216061
C66	Drought	foliar [C]	website									-	0.0216061
C48	Drought	foliar [C]	website									-	0.0257968
C76	Drought	foliar [C]	website									-	0.0257968
C91	Drought	foliar [C]	Yang Y 2012									-1100	-0.116103
C90	Drought	foliar [C]	Yang Y 2012									-1100	-0.04643
Code	Treatment	Variable	Reference	Sites	Species	Branch length (million year)	Longitude (°)	Latitude (°)	MAP (mm)	MAT (℃)	Duration (year)	Level (mm)	LnRR
N1	Drought	foliar [N]	Broadmeadow and Jackson 2000									-48	-0.0464238
N10	Drought	foliar [N]	Broadmeadow and Jackson 2000									-48	0
N100	Drought	foliar [N]	Sardans 2008									-190	-0.14425
N101	Drought	foliar [N]	Sardans 2008									-190	-0.0377403
N102	Drought	foliar [N]	Sardans 2008									-190	-0.211309
N103	Drought	foliar [N]	Sardans 2008									-190	0.0296318
N104	Drought	foliar [N]	Sardans 2008									-190	-0.271934
N105	Drought	foliar [N]	Sardans 2008									-190	-0.14425
N106	Drought	foliar [N]	Sardans 2008									-190	-0.0377403
N107	Drought	foliar [N]	Sardans 2008									-190	-0.211309
N108	Drought	foliar [N]	Sardans 2008									-190	0.0296318
N109	Drought	foliar [N]	Sardans 2008									-190	-0.271934
N11	Drought	foliar [N]	Broadmeadow and Jackson 2000									-48	-0.135424
N110	Drought	foliar [N]	Sardans 2008									-190	-0.14425
N111	Drought	foliar [N]	Sardans 2008									-190	-0.0377403
N112	Drought	foliar [N]	Sardans 2008									-190	-0.211309
N113	Drought	foliar [N]	Sardans 2008									-190	0.0296318
N114	Drought	foliar [N]	Sardans 2008									-190	-0.271934
N115	Drought	foliar [N]	Sardans 2008									-190	-0.0877756
N116	Drought	foliar [N]	Sardans 2008									-190	0.0404914
N117	Drought	foliar [N]	Sardans 2008									-190	0.200072
N118	Drought	foliar [N]	Sardans 2008									-190	0.371237
N119	Drought	foliar [N]	Sardans 2008									-190	0.1014
N12	Drought	foliar [N]	Broadmeadow and Jackson 2000									-48	0.000341669
N120	Drought	foliar [N]	Sardans 2008									-190	-0.0179216
N121	Drought	foliar [N]	Sardans 2008									-190	-0.0877756
N122	Drought	foliar [N]	Sardans 2008									-190	0.0404914
N123	Drought	foliar [N]	Sardans 2008									-190	0.200072
N124	Drought	foliar [N]	Sardans 2008									-190	0
N125	Drought	foliar [N]	Sardans 2008									-190	0.371237
N126	Drought	foliar [N]	Sardans 2008									-190	0.1014
N127	Drought	foliar [N]	Sardans 2008									-190	-0.0179216
N128	Drought	foliar [N]	Sardans 2008									-190	0.0923733
N129	Drought	foliar [N]	Sardans 2008									-190	-0.00921666
N13	Drought	foliar [N]	Cantarel 2013									-170	-0.0125844
N130	Drought	foliar [N]	Sardans 2008									-190	0.318454
N131	Drought	foliar [N]	Sardans 2008									-190	0
N132	Drought	foliar [N]	Sardans 2008									-190	0.0923733
N133	Drought	foliar [N]	Sardans 2008									-190	-0.00921666
N134	Drought	foliar [N]	Sardans 2008									-190	-0.194156
N135	Drought	foliar [N]	Sardans 2008									-190	0.318454
N136	Drought	foliar [N]	Sardans 2008									-190	0
N137	Drought	foliar [N]	Sardans 2008									-190	0.0923733
N138	Drought	foliar [N]	Sardans 2008									-190	-0.00921666
N139	Drought	foliar [N]	Sardans 2008									-190	-0.194156
N14	Drought	foliar [N]	Cantarel 2013									-170	0.177446
N140	Drought	foliar [N]	Sardans 2008									-190	0.318454
N141	Drought	foliar [N]	Sardans 2008									-190	-0.829622
N142	Drought	foliar [N]	Sardans 2010									-190	0.13429
N143	Drought	foliar [N]	Sardans 2010									-190	0
N144	Drought	foliar [N]	Sardans 2010									-190	0.0404914
N145	Drought	foliar [N]	Sardans 2010									-190	0.371237
N146	Drought	foliar [N]	Sardans 2010									-190	0.00470589
N147	Drought	foliar [N]	Sardans 2010									-190	-0.0877756
N148	Drought	foliar [N]	Sardans 2010									-190	0.13429
N149	Drought	foliar [N]	Sardans 2010									-190	0
N15	Drought	foliar [N]	Cantarel 2013									-170	0.215709
N150	Drought	foliar [N]	Sardans 2010									-190	0.0404914
N151	Drought	foliar [N]	Sardans 2010									-190	0.371237
N152	Drought	foliar [N]	Sardans 2010									-190	0.00470589
N153	Drought	foliar [N]	Sardans 2010									-190	-0.107033
N154	Drought	foliar [N]	Schuldt 2011									-36	0.027081
N155	Drought	foliar [N]	Schuldt 2011									-800	-0.0898705
N156	Drought	foliar [N]	Schuldt 2011									-800	-0.0252751
N157	Drought	foliar [N]	Schuldt 2012									-800	-0.0205719
N158	Drought	foliar [N]	Staley 2008									-350	-0.0915437
N159	Drought	foliar [N]	Staley 2008									-350	-0.133531
N16	Drought	foliar [N]	Cantarel 2013									-170	-0.0887114
N160	Drought	foliar [N]	Staley 2008									-350	-0.012739
N161	Drought	foliar [N]	Staley 2008									-350	0.301668
N162	Drought	foliar [N]	Suseela et al									-420	-0.0931627
N163	Drought	foliar [N]	Suseela et al									-420	-0.184806
N164	Drought	foliar [N]	Walter 2012									-30	0
N165	Drought	foliar [N]	Walter 2012									-30	-0.0160003
N166	Drought	foliar [N]	Walter 2012									-30	0
N167	Drought	foliar [N]	Walter 2012									-30	0.13459
N168	Drought	foliar [N]	Wang et al									-	0.0717797
N169	Drought	foliar [N]	Wang et al									-	0.227784
N17	Drought	foliar [N]	Chu JM 2011									-150	0.651762
N170	Drought	foliar [N]	Wang et al									-	-2.66259
N171	Drought	foliar [N]	Wang et al									-	0.443493
N172	Drought	foliar [N]	WangM 2012									-230	-0.230352
N173	Drought	foliar [N]	WangM 2012									-230	-0.4053
N174	Drought	foliar [N]	WangM 2012									-230	-0.230352
N175	Drought	foliar [N]	WangM 2012									-230	-0.4053
N176	Drought	foliar [N]	Xu et al									-	0.133239
N177	Drought	foliar [N]	Xu et al									-	0.298719
N178	Drought	foliar [N]	Yang Y 2012									-1100	0.314174
N179	Drought	foliar [N]	Yang Y 2012									-1100	0.269129
N18	Drought	foliar [N]	Corre 2004									-500	-0.15341
N180	Drought	foliar [N]	Gholamhoseini et al									-	-0.276377
N181	Drought	foliar [N]	Gholamhoseini et al									-	-0.417154
N182	Drought	foliar [N]	Gholamhoseini et al									-	-0.223627
N183	Drought	foliar [N]	Gholamhoseini et al									-	-0.331791
N184	Drought	foliar [N]	Li et al									-450	-0.0166571
N185	Drought	foliar [N]	Tobita et al									-	0.287682
N186	Drought	foliar [N]	Tobita et al									-	0.135341
N187	Drought	foliar [N]	Tobita et al									-	0.040822
N188	Drought	foliar [N]	Tobita et al									-	-0.0661398
N189	Drought	foliar [N]	Tobita et al									-	0.113115
N19	Drought	foliar [N]	Gleadow et al 2016									-	0.0216225
N190	Drought	foliar [N]	Tobita et al									-	0.0913498
N191	Drought	foliar [N]	Tobita et al									-	-0.0277796
N192	Drought	foliar [N]	Tobita et al									-	0.0451204
N193	Drought	foliar [N]	Danielsen and Polle									-	-0.0791373
N194	Drought	foliar [N]	Danielsen and Polle									-	-0.0425596
N195	Drought	foliar [N]	Gargallo-Garriga									-	-0.0710358
N196	Drought	foliar [N]	Gargallo-Garriga									-	-0.478999
N197	Drought	foliar [N]	Gargallo-Garriga									-	-0.036814
N198	Drought	foliar [N]	Gargallo-Garriga									-	-0.225011
N199	Drought	foliar [N]	Andresen 2010									-	-0.128526
N2	Drought	foliar [N]	Broadmeadow and Jackson 2000									-48	-0.218244
N20	Drought	foliar [N]	Gleadow et al 2016									-	0.0427873
N200	Drought	foliar [N]	Andressen									-	-0.137005
N201	Drought	foliar [N]	Karacic 2006									-	0.466295
N202	Drought	foliar [N]	Karacic 2006									-	0.394953
N203	Drought	foliar [N]	Karacic 2006									-	-0.260248
N204	Drought	foliar [N]	Karacic 2006									-	0.535178
N205	Drought	foliar [N]	Karacic 2006									-	-0.236531
N206	Drought	foliar [N]	Karacic 2006									-	-0.206034
N207	Drought	foliar [N]	Karacic 2006									-	-0.393838
N208	Drought	foliar [N]	Karacic 2006									-	-0.407731
N209	Drought	foliar [N]	De Dato 2008									-256	-0.000197921
N21	Drought	foliar [N]	Gleadow et al 2016									-	0.0559587
N210	Drought	foliar [N]	De Dato 2008									-256	-0.0322757
N211	Drought	foliar [N]	De Dato 2008									-256	-0.13078
N212	Drought	foliar [N]	García-Palacios 2012									-	0.0851813
N213	Drought	foliar [N]	García-Palacios 2012									-	-0.05242
N214	Drought	foliar [N]	García-Palacios 2012									-	-0.00122427
N215	Drought	foliar [N]	García-Palacios 2012									-	-0.0101512
N216	Drought	foliar [N]	García-Palacios 2012									-	-0.046763
N217	Drought	foliar [N]	García-Palacios 2012									-	-0.057723
N22	Drought	foliar [N]	Gleadow et al 2016									-	0.0788939
N23	Drought	foliar [N]	Housman 2012									-180	-0.262364
N24	Drought	foliar [N]	Housman 2012									-180	-0.129038
N25	Drought	foliar [N]	Housman 2012									-180	0.0571584
N26	Drought	foliar [N]	Housman 2012									-180	-0.345733
N27	Drought	foliar [N]	Housman 2012									-180	-0.262364
N28	Drought	foliar [N]	Housman 2012									-180	-0.129038
N29	Drought	foliar [N]	Housman 2012									-180	0.0571584
N3	Drought	foliar [N]	Broadmeadow and Jackson 2000									-48	0.159195
N30	Drought	foliar [N]	Housman 2012									-180	-0.345733
N31	Drought	foliar [N]	Housman 2012									-180	-0.262364
N32	Drought	foliar [N]	Housman 2012									-180	-0.129038
N33	Drought	foliar [N]	Housman 2012									-180	0.0571584
N34	Drought	foliar [N]	Housman 2012									-180	-0.345733
N35	Drought	foliar [N]	Johansson 2011									-100	0.573748
N36	Drought	foliar [N]	Johansson 2011									-100	0.100742
N37	Drought	foliar [N]	Johansson 2011									-100	1.59825
N38	Drought	foliar [N]	Johansson 2011									-100	0.573748
N39	Drought	foliar [N]	Johansson 2011									-100	0.100742
N4	Drought	foliar [N]	Broadmeadow and Jackson 2000									-48	0
N40	Drought	foliar [N]	Johansson 2011									-100	1.59825
N41	Drought	foliar [N]	Kuster 2013									-450	0.0200676
N42	Drought	foliar [N]	Kuster 2013									-450	0.0848994
N43	Drought	foliar [N]	Kuster 2013									-450	0.0263173
N44	Drought	foliar [N]	Kuster 2013									-450	0.276388
N45	Drought	foliar [N]	Kuster 2013									-450	0.04652
N46	Drought	foliar [N]	Llorens 2003									-270	0.218254
N47	Drought	foliar [N]	Llorens 2003									-270	-0.0563529
N48	Drought	foliar [N]	Llorens 2003									-270	-0.14197
N49	Drought	foliar [N]	Llorens 2003									-270	0.0240976
N5	Drought	foliar [N]	Broadmeadow and Jackson 2000									-48	-0.135424
N50	Drought	foliar [N]	Llorens 2003									-270	0.111918
N51	Drought	foliar [N]	Llorens 2003									-270	0.218254
N52	Drought	foliar [N]	Llorens 2003									-270	-0.076373
N53	Drought	foliar [N]	Llorens 2003									-270	0.0512933
N54	Drought	foliar [N]	Martín-Stpaul et al									-243	0
N55	Drought	foliar [N]	Martín-Stpaul et al									-500	0.074108
N56	Drought	foliar [N]	Matias 2011									-240	-0.257829
N57	Drought	foliar [N]	Matias 2011									-240	0.172239
N58	Drought	foliar [N]	Matias 2011									-240	0.212792
N59	Drought	foliar [N]	Matias 2011									-240	-0.257829
N6	Drought	foliar [N]	Broadmeadow and Jackson 2000									-48	0.000341669
N60	Drought	foliar [N]	Matias 2011									-240	0.172239
N61	Drought	foliar [N]	Matias 2011									-240	0.212792
N62	Drought	foliar [N]	Matias 2011									-240	-0.0765079
N63	Drought	foliar [N]	Matias 2011									-240	0.197317
N64	Drought	foliar [N]	Matias 2011									-240	-0.0152012
N65	Drought	foliar [N]	Matias 2011									-240	-0.0765079
N66	Drought	foliar [N]	Matias 2011									-240	0.197317
N67	Drought	foliar [N]	Matias 2011									-240	-0.0152012
N68	Drought	foliar [N]	Naudts 2011									-300	-0.154151
N69	Drought	foliar [N]	Naudts 2011									-300	0.223144
N7	Drought	foliar [N]	Broadmeadow and Jackson 2000									-48	-0.0464238
N70	Drought	foliar [N]	Naudts 2011									-300	-0.223144
N71	Drought	foliar [N]	Naudts 2011									-300	0.356675
N72	Drought	foliar [N]	Naudts 2011									-300	0.0689929
N73	Drought	foliar [N]	Naudts 2011									-300	0.133531
N74	Drought	foliar [N]	Naudts 2011									-300	-0.154151
N75	Drought	foliar [N]	Naudts 2011									-300	0.223144
N76	Drought	foliar [N]	Naudts 2011									-300	-0.223144
N77	Drought	foliar [N]	Naudts 2011									-300	0.356675
N78	Drought	foliar [N]	Naudts 2011									-300	0.0689929
N79	Drought	foliar [N]	Naudts 2011									-300	-0.309134
N8	Drought	foliar [N]	Broadmeadow and Jackson 2000									-48	-0.218244
N80	Drought	foliar [N]	Robroek 2009									-90	-0.0822703
N81	Drought	foliar [N]	Robroek 2009									-90	-0.0822703
N82	Drought	foliar [N]	Robroek 2009									-90	-0.0822703
N83	Drought	foliar [N]	Robroek 2009									-90	-0.0822703
N84	Drought	foliar [N]	Sardans et al.									-190	-1.75893e-05
N85	Drought	foliar [N]	Sardans et al.									-190	-0.033789
N86	Drought	foliar [N]	Sardans et al.									-190	-0.0867275
N87	Drought	foliar [N]	Sardans et al.									-190	-0.0751756
N88	Drought	foliar [N]	Sardans et al.									-190	0.015953
N89	Drought	foliar [N]	Sardans et al.									-190	-0.00532358
N9	Drought	foliar [N]	Broadmeadow and Jackson 2000									-48	0.159195
N90	Drought	foliar [N]	Sardans et al.									-190	-0.0555418
N91	Drought	foliar [N]	Sardans et al.									-190	0.0157725
N92	Drought	foliar [N]	Sardans et al.									-190	0.0710702
N93	Drought	foliar [N]	Sardans et al.									-190	-0.102399
N94	Drought	foliar [N]	Sardans et al.									-190	-0.131471
N95	Drought	foliar [N]	Sardans et al.									-190	-0.173456
N96	Drought	foliar [N]	Sardans et al.									-190	0.121165
N97	Drought	foliar [N]	Sardans et al.									-190	0.150005
N98	Drought	foliar [N]	Sardans et al.									-190	0.0711253
N99	Drought	foliar [N]	Sardans et al.									-190	0.188776
1	Drought	foliar [N]	Llorens et al 2003	Spain	E. multiflora		1.82	41.3			2	leaf	-0.14197
2	Drought	foliar [N]	Llorens et al 2003	Spain	E. multiflora		1.82	41.3			2	leaf	-0.100805
3	Drought	foliar [N]	Tian et al 2008 (in Chinese)	China	Iris ensata		116	42			2		-0.0525231
4	Drought	foliar [N]	Li et al 2012b	Switzerland	Quercus species		8.45	47.37					-0.0320433
5	Drought	foliar [N]	Tian et al 2008 (in Chinese)	China	Phlomis umbrosa		116	42			2		-0.023379
6	Drought	foliar [N]	Tian et al 2008 (in Chinese)	China	Potentilla bifurca		116	42			2		-0.0164165
7	Drought	foliar [N]	Li et al 2012b	Switzerland	Quercus species		8.45	47.37					0.0230302
8	Drought	foliar [N]	Tian et al 2008 (in Chinese)	China	Oxyt ropis microphylla		116	42			2		0.0250526
9	Drought	foliar [N]	Tian et al 2008 (in Chinese)	China	Potentill aacaulis		116	42			2		0.0361301
10	Drought	foliar [N]	Tian et al 2008 (in Chinese)	China	Potentilla chinensis		116	42			2		0.0531079
11	Drought	foliar [N]	Tian et al 2008 (in Chinese)	China	Heteropappus altaicus		116	42			2		0.0562017
12	Drought	foliar [N]	Tian et al 2008 (in Chinese)	China	Meliiotoides ruthenica		116	42			2		0.0844866
13	Drought	foliar [N]	Yang et al 2015 (in Chinese)	China	Cleistogenes squarrosa								0.0990784
14	Drought	foliar [N]	Llorens et al 2003	Spain	G. alypum		1.82	41.3			2		0.111918
15	Drought	foliar [N]	Tian et al 2008 (in Chinese)	China	Astragalus scaberrimus		116	42			2		0.113853
16	Drought	foliar [N]	Tian et al 2008 (in Chinese)	China	Artemisia frigida		116	42			2		0.144132
17	Drought	foliar [N]	Llorens et al 2003	Spain	G. alypum		1.82	41.3			2		0.218254
18	Drought	foliar [N]	Tian et al 2008 (in Chinese)	China	Stipa krylouii		116	42			2		0.237083
19	Drought	foliar [N]	Tian et al 2008 (in Chinese)	China	Poaannua		116	42			2		0.303169
20	Drought	foliar [N]	Tian et al 2008 (in Chinese)	China	Agropy ron cristatum		116	42			2		0.310658
21	Drought	foliar [N]	Tian et al 2008 (in Chinese)	China	Cleistogenes sg uarrosa		116	42			2		0.363667
Code	Treatment	Variable	Reference	Sites	Species	Branch length (million year)	Longitude (°)	Latitude (°)	MAP (mm)	MAT (℃)	Duration (year)	Level (mm)	LnRR
P1	Drought	foliar [P]	Corre 2004									-500	0.100805
P10	Drought	foliar [P]	DuanB 2005									-400	-0.212333
P100	Drought	foliar [P]	Sardans 2008									-190	-0.401011
P101	Drought	foliar [P]	Sardans 2008									-190	-0.271934
P102	Drought	foliar [P]	Sardans 2008									-190	0.0281709
P103	Drought	foliar [P]	Sardans 2008									-190	0.108214
P104	Drought	foliar [P]	Sardans 2008									-190	-0.182322
P105	Drought	foliar [P]	Sardans 2008									-190	-0.223144
P106	Drought	foliar [P]	Sardans 2008									-190	-0.302281
P107	Drought	foliar [P]	Sardans 2008									-190	-0.271934
P108	Drought	foliar [P]	Sardans 2008									-190	-0.219136
P109	Drought	foliar [P]	Sardans 2008									-190	0.108214
P11	Drought	foliar [P]	DuanB 2005									-600	-0.328858
P110	Drought	foliar [P]	Sardans 2008									-190	-0.182322
P111	Drought	foliar [P]	Sardans 2008									-190	-0.223144
P112	Drought	foliar [P]	Sardans 2008									-190	-0.302281
P113	Drought	foliar [P]	Sardans 2008									-190	-0.8232
P114	Drought	foliar [P]	Sardans 2008									-190	-0.271934
P115	Drought	foliar [P]	Sardans 2008									-190	0.0281709
P116	Drought	foliar [P]	Sardans 2008									-190	0.108214
P117	Drought	foliar [P]	Sardans 2008									-190	-0.182322
P118	Drought	foliar [P]	Sardans 2008									-190	-0.223144
P119	Drought	foliar [P]	Sardans 2008									-190	-0.302281
P12	Drought	foliar [P]	DuanB 2005									-600	-0.240385
P120	Drought	foliar [P]	Schuldt 2011									-800	0.0226767
P121	Drought	foliar [P]	Schuldt 2011									-800	0.0129034
P122	Drought	foliar [P]	Schuldt 2011									-800	0.0215062
P123	Drought	foliar [P]	Schuldt 2011									-800	-0.00904074
P124	Drought	foliar [P]	Schuldt 2011									-800	0.0226767
P125	Drought	foliar [P]	Wang et al									-	0.122077
P126	Drought	foliar [P]	Wang et al									-	0.257622
P127	Drought	foliar [P]	Wang et al									-	0.36755
P128	Drought	foliar [P]	Wang et al									-	0.466581
P129	Drought	foliar [P]	Yang Y 2012									-1100	0.0432968
P13	Drought	foliar [P]	Duan B 2005									-400	-0.323972
P130	Drought	foliar [P]	Yang Y 2012									-1100	0.283247
P131	Drought	foliar [P]	Yang Y 2012									-1100	-0.0615579
P132	Drought	foliar [P]	Yang Y 2012									-1100	-0.0235305
P133	Drought	foliar [P]	Beyani et al.										0.153064
P134	Drought	foliar [P]	Beyani et al.										0.925695
P135	Drought	foliar [P]	Beyani et al.										0.65645
P136	Drought	foliar [P]	Beyani et al.										1.57086
P137	Drought	foliar [P]	Gholamhoseini et al									-	-0.0966515
P138	Drought	foliar [P]	Gholamhoseini et al									-	-0.203915
P139	Drought	foliar [P]	Gholamhoseini et al									-	-0.0509791
P14	Drought	foliar [P]	Duan B 2005									-400	-0.212333
P140	Drought	foliar [P]	Gholamhoseini et al									-	-0.115863
P141	Drought	foliar [P]	Tobita et al									0	0.588886
P142	Drought	foliar [P]	Tobita et al									0	0.262364
P143	Drought	foliar [P]	Tobita et al									0	-0.207639
P144	Drought	foliar [P]	Tobita et al									0	-0.29267
P145	Drought	foliar [P]	Tobita et al									0	0.623189
P146	Drought	foliar [P]	Tobita et al									0	0.545511
P147	Drought	foliar [P]	Tobita et al									0	0.208545
P148	Drought	foliar [P]	Tobita et al									0	0.226124
P149	Drought	foliar [P]	Danielsen and Polle										-0.199613
P15	Drought	foliar [P]	Duan B 2005									-600	-0.328858
P150	Drought	foliar [P]	Danielsen and Polle										-0.0269075
P151	Drought	foliar [P]	Gargallo-Garriga									-	-0.0317487
P152	Drought	foliar [P]	Gargallo-Garriga									-	-0.470004
P153	Drought	foliar [P]	Gargallo-Garriga									-	-0.0909718
P154	Drought	foliar [P]	Gargallo-Garriga									-	-0.223144
P155	Drought	foliar [P]	García-Palacios 2012									-	0.0434783
P156	Drought	foliar [P]	García-Palacios 2012									-	-0.0909977
P157	Drought	foliar [P]	García-Palacios 2012									-	0.0462226
P158	Drought	foliar [P]	García-Palacios 2012									-	-0.221438
P159	Drought	foliar [P]	García-Palacios 2012									-	-0.11201
P16	Drought	foliar [P]	Duan B 2005									-600	-0.240385
P160	Drought	foliar [P]	García-Palacios 2012									-	-0.0982343
P17	Drought	foliar [P]	Duan B 2005									-400	0.492346
P18	Drought	foliar [P]	Housman 2012									-180	-0.257829
P19	Drought	foliar [P]	Housman 2012									-180	0.778129
P2	Drought	foliar [P]	Duan B 2005									-400	-0.212333
P20	Drought	foliar [P]	Housman 2012									-180	-0.200671
P21	Drought	foliar [P]	Housman 2012									-180	0.0870114
P22	Drought	foliar [P]	Housman 2012									-180	-0.257829
P23	Drought	foliar [P]	Housman 2012									-180	0.778129
P24	Drought	foliar [P]	Housman 2012									-180	-0.200671
P25	Drought	foliar [P]	Housman 2012									-180	0.0870114
P26	Drought	foliar [P]	Housman 2012									-180	-0.257829
P27	Drought	foliar [P]	Housman 2012									-180	0.778129
P28	Drought	foliar [P]	Housman 2012									-180	0.0870114
P29	Drought	foliar [P]	Johansson 2011									-100	-0.0804724
P3	Drought	foliar [P]	Duan B 2005									-600	-0.328858
P30	Drought	foliar [P]	Johansson 2011									-100	0.0702043
P31	Drought	foliar [P]	Johansson 2011									-100	0
P32	Drought	foliar [P]	Johansson 2011									-100	-0.0804724
P33	Drought	foliar [P]	Johansson 2011									-100	0.0702043
P34	Drought	foliar [P]	Johansson 2011									-100	-0.076961
P35	Drought	foliar [P]	Matias 2011									-240	-0.00754721
P36	Drought	foliar [P]	Matias 2011									-240	0.243978
P37	Drought	foliar [P]	Matias 2011									-240	0.153076
P38	Drought	foliar [P]	Matias 2011									-240	-0.00754721
P39	Drought	foliar [P]	Matias 2011									-240	0.243978
P4	Drought	foliar [P]	Duan B 2005									-600	-0.240385
P40	Drought	foliar [P]	Matias 2011									-240	0.153076
P41	Drought	foliar [P]	Matias 2011									-240	-0.127513
P42	Drought	foliar [P]	Matias 2011									-240	0.0627657
P43	Drought	foliar [P]	Matias 2011									-240	0.125454
P44	Drought	foliar [P]	Matias 2011									-240	-0.127513
P45	Drought	foliar [P]	Matias 2011									-240	0.0627657
P46	Drought	foliar [P]	Matias 2011									-240	-0.591678
P47	Drought	foliar [P]	Sardans and Peñuelas									-190	0.0571584
P48	Drought	foliar [P]	Sardans et al 2008									-190	-0.233363
P49	Drought	foliar [P]	Sardans 2004									-190	-0.00754721
P5	Drought	foliar [P]	Duan B 2005									-400	-0.323972
P50	Drought	foliar [P]	Sardans 2004									-190	-0.00754721
P51	Drought	foliar [P]	Sardans 2007									-190	0.0206193
P52	Drought	foliar [P]	Sardans 2007									-190	0.0206193
P53	Drought	foliar [P]	Sardans 2007									-190	0.0206193
P54	Drought	foliar [P]	Sardans 2007									-190	0
P55	Drought	foliar [P]	Sardans 2007									-190	-0.0483965
P56	Drought	foliar [P]	Sardans 2007									-190	-0.370183
P57	Drought	foliar [P]	Sardans 2007									-190	0.0192314
P58	Drought	foliar [P]	Sardans 2007									-190	-0.508225
P59	Drought	foliar [P]	Sardans 2007									-190	0.157004
P6	Drought	foliar [P]	Duan B 2005									-400	-0.212333
P60	Drought	foliar [P]	Sardans 2007									-190	-0.197531
P61	Drought	foliar [P]	Sardans 2007									-190	0
P62	Drought	foliar [P]	Sardans 2007									-190	-0.00743498
P63	Drought	foliar [P]	Sardans 2007									-190	-0.272867
P64	Drought	foliar [P]	Sardans 2007									-190	0
P65	Drought	foliar [P]	Sardans 2007									-190	0.167054
P66	Drought	foliar [P]	Sardans 2007									-190	0.235722
P67	Drought	foliar [P]	Sardans 2007									-190	0
P68	Drought	foliar [P]	Sardans 2007									-190	-0.0483965
P69	Drought	foliar [P]	Sardans 2007									-190	-0.370183
P7	Drought	foliar [P]	Duan B 2005									-600	-0.328858
P70	Drought	foliar [P]	Sardans 2007									-190	0.0192314
P71	Drought	foliar [P]	Sardans 2007									-190	-0.508225
P72	Drought	foliar [P]	Sardans 2007									-190	0.157004
P73	Drought	foliar [P]	Sardans 2007									-190	-0.197531
P74	Drought	foliar [P]	Sardans 2007									-190	0
P75	Drought	foliar [P]	Sardans 2007									-190	-0.00743498
P76	Drought	foliar [P]	Sardans 2007									-190	-0.272867
P77	Drought	foliar [P]	Sardans 2007									-190	0
P78	Drought	foliar [P]	Sardans 2007									-190	0.167054
P79	Drought	foliar [P]	Sardans 2007									-190	-0.241162
P8	Drought	foliar [P]	Duan B 2005									-600	-0.240385
P80	Drought	foliar [P]	Sardans 2008									-190	0.074108
P81	Drought	foliar [P]	Sardans 2008									-190	0
P82	Drought	foliar [P]	Sardans 2008									-190	-0.34484
P83	Drought	foliar [P]	Sardans 2008									-190	0.040822
P84	Drought	foliar [P]	Sardans 2008									-190	-0.262364
P85	Drought	foliar [P]	Sardans 2008									-190	-0.268264
P86	Drought	foliar [P]	Sardans 2008									-190	-0.401011
P87	Drought	foliar [P]	Sardans 2008									-190	0.074108
P88	Drought	foliar [P]	Sardans 2008									-190	0
P89	Drought	foliar [P]	Sardans 2008									-190	-0.34484
P9	Drought	foliar [P]	Duan B 2005									-400	-0.323972
P90	Drought	foliar [P]	Sardans 2008									-190	0.040822
P91	Drought	foliar [P]	Sardans 2008									-190	-0.262364
P92	Drought	foliar [P]	Sardans 2008									-190	-0.268264
P93	Drought	foliar [P]	Sardans 2008									-190	-0.401011
P94	Drought	foliar [P]	Sardans 2008									-190	0.074108
P95	Drought	foliar [P]	Sardans 2008									-190	0
P96	Drought	foliar [P]	Sardans 2008									-190	-0.34484
P97	Drought	foliar [P]	Sardans 2008									-190	0.040822
P98	Drought	foliar [P]	Sardans 2008									-190	-0.262364
P99	Drought	foliar [P]	Sardans 2008									-190	-0.268264
Code	Treatment	Variable	Reference	Sites	Species	Branch length (million year)	Longitude (°)	Latitude (°)	MAP (mm)	MAT (℃)	Duration (year)	Level (mm)	LnRR
CN72	Drought	foliar CN											-0.381701
CN89	Drought	foliar CN											-0.342457
CN61	Drought	foliar CN										-1100	-0.327394
CN47	Drought	foliar CN										-190	-0.263722
CN50	Drought	foliar CN										-190	-0.263722
CN53	Drought	foliar CN										-350	-0.255933
CN69	Drought	foliar CN											-0.236571
CN83	Drought	foliar CN											-0.192406
CN51	Drought	foliar CN										-350	-0.185403
CN82	Drought	foliar CN											-0.151597
CN52	Drought	foliar CN										-350	-0.147636
CN80	Drought	foliar CN											-0.113719
CN84	Drought	foliar CN											-0.0688616
CN56	Drought	foliar CN										-30	-0.0654572
CN81	Drought	foliar CN											-0.0428069
CN44	Drought	foliar CN										-190	-0.0375379
CN30	Drought	foliar CN										-190	-0.0294862
CN45	Drought	foliar CN										-190	-0.0294862
CN48	Drought	foliar CN										-190	-0.0294862
CN90	Drought	foliar CN											-0.0183019
CN1	Drought	foliar CN										-500	-0.013857
CN2	Drought	foliar CN										-500	-0.013857
CN3	Drought	foliar CN										-500	-0.013857
CN24	Drought	foliar CN										-190	-0.0133158
CN27	Drought	foliar CN										-190	-0.0133158
CN32	Drought	foliar CN										-190	-0.0120173
CN35	Drought	foliar CN										-190	-0.0120173
CN46	Drought	foliar CN										-190	-0.0120173
CN49	Drought	foliar CN										-190	-0.0120173
CN6	Drought	foliar CN										-130	-0.011628
CN13	Drought	foliar CN										-130	-0.011628
CN38	Drought	foliar CN										-190	-0.00648651
CN40	Drought	foliar CN										-190	-0.00648651
CN42	Drought	foliar CN										-190	-0.00648651
CN62	Drought	foliar CN										-1100	-0.00637961
CN55	Drought	foliar CN										-30	0.0082305
CN57	Drought	foliar CN										-30	0.0082305
CN78	Drought	foliar CN											0.0127234
CN66	Drought	foliar CN											0.013148
CN4	Drought	foliar CN										-500	0.0139472
CN86	Drought	foliar CN											0.0189031
CN20	Drought	foliar CN										-90	0.0246347
CN21	Drought	foliar CN										-90	0.0246347
CN37	Drought	foliar CN										-190	0.0314696
CN39	Drought	foliar CN										-190	0.0314696
CN41	Drought	foliar CN										-190	0.0314696
CN64	Drought	foliar CN											0.0323354
CN9	Drought	foliar CN										-130	0.0444518
CN16	Drought	foliar CN										-130	0.0444518
CN22	Drought	foliar CN										-190	0.0453063
CN25	Drought	foliar CN										-190	0.0453063
CN28	Drought	foliar CN										-190	0.0453063
CN33	Drought	foliar CN										-190	0.0481886
CN36	Drought	foliar CN										-190	0.0481886
CN65	Drought	foliar CN											0.0514282
CN17	Drought	foliar CN										-130	0.0545329
CN10	Drought	foliar CN										-130	0.0652032
CN18	Drought	foliar CN										-130	0.0652032
CN11	Drought	foliar CN										-130	0.0800427
CN19	Drought	foliar CN										-130	0.0800427
CN5	Drought	foliar CN										-130	0.082351
CN12	Drought	foliar CN										-130	0.082351
CN31	Drought	foliar CN										-190	0.0836141
CN34	Drought	foliar CN										-190	0.0836141
CN75	Drought	foliar CN											0.0862057
CN79	Drought	foliar CN											0.110574
CN73	Drought	foliar CN											0.116612
CN7	Drought	foliar CN										-130	0.118408
CN14	Drought	foliar CN										-130	0.118408
CN85	Drought	foliar CN											0.127949
CN71	Drought	foliar CN											0.136093
CN76	Drought	foliar CN											0.141138
CN87	Drought	foliar CN											0.148071
CN8	Drought	foliar CN										-130	0.150282
CN15	Drought	foliar CN										-130	0.150282
CN77	Drought	foliar CN											0.150909
CN23	Drought	foliar CN										-190	0.154151
CN26	Drought	foliar CN										-190	0.154151
CN29	Drought	foliar CN										-190	0.154151
CN88	Drought	foliar CN											0.157123
CN63	Drought	foliar CN											0.167597
CN67	Drought	foliar CN											0.220268
CN43	Drought	foliar CN										-190	0.234775
CN74	Drought	foliar CN											0.241312
CN70	Drought	foliar CN											0.255657
CN58	Drought	foliar CN										-30	0.361405
CN59	Drought	foliar CN										-30	0.361405
CN54	Drought	foliar CN										-350	0.405318
CN68	Drought	foliar CN											0.450346
CN60	Drought	foliar CN										-30	0.508189
Code	Treatment	Variable	Reference	Sites	Species	Branch length (million year)	Longitude (°)	Latitude (°)	MAP (mm)	MAT (℃)	Duration (year)	Level (mm)	LnRR
NP1	Drought	foliar NP											0.0331522
NP10	Drought	foliar NP											-0.108214
NP11	Drought	foliar NP											0.0206193
NP12	Drought	foliar NP											0.667829
NP13	Drought	foliar NP											-0.0697958
NP14	Drought	foliar NP											0.138999
NP15	Drought	foliar NP											0.624154
NP16	Drought	foliar NP											0.0657514
NP17	Drought	foliar NP											-0.108214
NP18	Drought	foliar NP											0.0206193
NP19	Drought	foliar NP											0.00816331
NP2	Drought	foliar NP											0.250252
NP20	Drought	foliar NP											-0.0697958
NP21	Drought	foliar NP											0.138999
NP22	Drought	foliar NP											1.11338
NP23	Drought	foliar NP											0.264387
NP24	Drought	foliar NP											0.0318022
NP25	Drought	foliar NP											0.391837
NP26	Drought	foliar NP											0.264387
NP27	Drought	foliar NP											0.0318022
NP28	Drought	foliar NP											0.391837
NP29	Drought	foliar NP											0.264387
NP3	Drought	foliar NP											0.225162
NP30	Drought	foliar NP											0.0318022
NP31	Drought	foliar NP											0.391837
NP32	Drought	foliar NP											0.00419683
NP33	Drought	foliar NP											-0.0179643
NP34	Drought	foliar NP											0.0241
NP35	Drought	foliar NP											0.0110833
NP36	Drought	foliar NP											0.524071
NP37	Drought	foliar NP											0.782189
NP38	Drought	foliar NP											-0.260455
NP39	Drought	foliar NP											-0.0875981
NP4	Drought	foliar NP											0.0331522
NP40	Drought	foliar NP											0.0324353
NP41	Drought	foliar NP											0.035932
NP42	Drought	foliar NP											-0.542487
NP43	Drought	foliar NP											-0.716998
NP44	Drought	foliar NP											-0.260531
NP45	Drought	foliar NP											-0.13206
NP5	Drought	foliar NP											0.250252
NP6	Drought	foliar NP											0.225162
NP7	Drought	foliar NP											-0.0678226
NP8	Drought	foliar NP											-0.0206193
NP9	Drought	foliar NP											0.0657514
Code	Treatment	Variable	Reference	Sites	Species	Branch length (million year)	Longitude (°)	Latitude (°)	MAP (mm)	MAT (℃)	Duration (year)	Level (g m-2)	LnRR
1	N addition	foliar [C]	Bing et al 2014 (in Chinese)	China	Potentilla_ragarioides	58.5205	101.88	33.65	672	2.2	1	21	0.0223723
2	N addition	foliar [C]	Bing et al 2014 (in Chinese)	China	Kobresia_myosuroides	2.01162	101.88	33.65	672	2.2	1	21	0.0129312
3	N addition	foliar [C]	Bing et al 2014 (in Chinese)	China	Anemone_rivularis	7.32903	101.88	33.65	672	2.2	1	21	0.0319662
4	N addition	foliar [C]	Bing et al 2014 (in Chinese)	China	Elymus_nutans	5.48347	101.88	33.65	672	2.2	1	21	0.00867684
5	N addition	foliar [C]	Bing et al 2014 (in Chinese)	China	Pedicularis_kansuensis	40.2889	101.88	33.65	672	2.2	1	21	0.00644471
6	N addition	foliar [C]	Bing et al 2014 (in Chinese)	China	Potentilla_ragarioides	58.5205	101.88	33.65	672	2.2	1	14	0.0311829
7	N addition	foliar [C]	Bing et al 2014 (in Chinese)	China	Kobresia_myosuroides	2.01162	101.88	33.65	672	2.2	1	14	0.00432901
8	N addition	foliar [C]	Bing et al 2014 (in Chinese)	China	Elymus_nutans	6.48347	101.88	33.65	672	2.2	1	14	0.00434783
9	N addition	foliar [C]	Bing et al 2014 (in Chinese)	China	Pedicularis_kansuensis	40.2889	101.88	33.65	672	2.2	1	14	0.00215285
10	N addition	foliar [C]	Bing et al 2014 (in Chinese)	China	Anemone_rivularis	7.32903	101.88	33.65	672	2.2	1	14	0.0206666
11	N addition	foliar [C]	Bing et al 2014 (in Chinese)	China	Potentilla_ragarioides	58.5205	101.88	33.65	672	2.2	1	7	0.0201575
12	N addition	foliar [C]	Bing et al 2014 (in Chinese)	China	Kobresia_myosuroides	2.01162	101.88	33.65	672	2.2	1	7	-0.0175059
13	N addition	foliar [C]	Bing et al 2014 (in Chinese)	China	Elymus_nutans	7.48347	101.88	33.65	672	2.2	1	7	0.00217628
14	N addition	foliar [C]	Bing et al 2014 (in Chinese)	China	Pedicularis_kansuensis	40.2889	101.88	33.65	672	2.2	1	7	0.00430108
15	N addition	foliar [C]	Bing et al 2014 (in Chinese)	China	Anemone_rivularis	7.32903	101.88	33.65	672	2.2	1	7	0.0161108
16	N addition	foliar [C]	Bing et al 2014 (in Chinese)	China	Oxytropis_ochrocephala	0.59074	101.88	33.65	672	2.2	1	7	0.00213904
17	N addition	foliar [C]	Bing et al 2014 (in Chinese)	China	Oxytropis_ochrocephala	0.59074	101.88	33.65	672	2.2	1	21	-0.0129312
18	N addition	foliar [C]	Bing et al 2014 (in Chinese)	China	Oxytropis_ochrocephala	0.59074	101.88	33.65	672	2.2	1	14	0.00852884
19	N addition	foliar [C]	Buiber et al 2011	Canada	Ledum_groenlandicum	4.04933	-75.83	45.67	944	6	9	1.6	0.0257575
20	N addition	foliar [C]	Buiber et al 2011	Canada	Chamaedaphne_calyculata	14.7723	-75.83	45.67	944	6	9	1.6	-0.0248854
21	N addition	foliar [C]	Buiber et al 2011	Canada	Vaccinium_myrilloides	8.64517	-75.83	45.67	944	6	9	1.6	0.00153417
22	N addition	foliar [C]	Gao et al 2017 (in Chinese)	China	Stipa_baicalensis	2.35662	119.38	50.18	350	-2.5	2	10	0.340915
23	N addition	foliar [C]	Gao et al 2017 (in Chinese)	China	Bupleurum_scorzonerifolium	60.1882	119.38	50.18	350	-2.5	2	10	0.16098
24	N addition	foliar [C]	Gao et al 2017 (in Chinese)	China	Thermopsis_lanceolata	59.2072	119.38	50.18	350	-2.5	2	10	0.020202
25	N addition	foliar [C]	Gao et al 2017 (in Chinese)	China	Leymus_chinensis	5.17617	119.38	50.18	350	-2.5	2	10	0.565176
26	N addition	foliar [C]	Huttunen et al 2009	Finland	Betula_pendula	21.4787	30.97	62.78	666	2.7	2	50	-0.019734
27	N addition	foliar [C]	Huttunen et al 2009	Finland	Betula_pendula	21.4787	30.97	62.78	666	2.7	2	15	0.0160142
28	N addition	foliar [C]	Mao et al 2012	China	Deyeuxia_angustifolia	47.7401	133.52	47.58	594	2.8	7	24	0.0651131
29	N addition	foliar [C]	Mao et al 2012	China	Deyeuxia_angustifolia	47.7401	133.52	47.58	594	2.8	7	12	0.0836823
30	N addition	foliar [C]	Mao et al 2012	China	Deyeuxia_angustifolia	47.7401	133.52	47.58	594	2.8	7	6	0.0779652
31	N addition	foliar [C]	Mao et al 2012	China	Glyceria_spiculosa	23.5675	133.52	47.58	594	2.8	7	24	0.308414
32	N addition	foliar [C]	Mao et al 2012	China	Glyceria_spiculosa	23.5675	133.52	47.58	594	2.8	7	6	0.26368
33	N addition	foliar [C]	Mao et al 2012	China	Glyceria_spiculosa	23.5675	133.52	47.58	594	2.8	7	12	0.267318
34	N addition	foliar [C]	Rong et al 2014	China	Glyceria_spiculosa	23.5675	133.52	47.58	566	2.5	7	24	0.0289577
35	N addition	foliar [C]	Rong et al 2014	China	Deyeuxia_angustifolia	47.7401	133.52	47.58	566	2.5	7	24	0.0106171
36	N addition	foliar [C]	Rong et al 2014	China	Glyceria_spiculosa	23.5675	133.52	47.58	566	2.5	7	6	0.0163474
37	N addition	foliar [C]	Rong et al 2014	China	Glyceria_spiculosa	23.5675	133.52	47.58	566	2.5	7	12	0.00830539
38	N addition	foliar [C]	Rong et al 2014	China	Deyeuxia_angustifolia	47.7401	133.52	47.58	566	2.5	7	6	0.01528
39	N addition	foliar [C]	Rong et al 2014	China	Deyeuxia_angustifolia	47.7401	133.52	47.58	566	2.5	7	12	0.024832
40	N addition	foliar [C]	Xiao et al 2016 (in Chinese)	China	Carex_callitrichos	6.69853	112.18	36.6	662	6.2	5	15	-0.0262028
41	N addition	foliar [C]	Xiao et al 2016 (in Chinese)	China	Anemone_tomentosa	7.32903	112.18	36.6	662	6.2	5	5	-0.0295593
42	N addition	foliar [C]	Xiao et al 2016 (in Chinese)	China	Diarrhena_mandshurica	21.6037	112.18	36.6	662	6.2	5	15	-0.036366
43	N addition	foliar [C]	Xiao et al 2016 (in Chinese)	China	Anemone_tomentosa	7.32903	112.18	36.6	662	6.2	5	15	0.0381005
44	N addition	foliar [C]	Xiao et al 2016 (in Chinese)	China	Anemone_tomentosa	7.32903	112.18	36.6	662	6.2	5	10	0.0287106
45	N addition	foliar [C]	Xiao et al 2016 (in Chinese)	China	Diarrhena_mandshurica	21.6037	112.18	36.6	662	6.2	5	10	-0.103378
46	N addition	foliar [C]	Xiao et al 2016 (in Chinese)	China	Carex_callitrichos	6.69853	112.18	36.6	662	6.2	5	5	-0.071458
47	N addition	foliar [C]	Xiao et al 2016 (in Chinese)	China	Polygonatum_odoratum	62.4934	112.18	36.6	662	6.2	5	15	0.024029
48	N addition	foliar [C]	Xiao et al 2016 (in Chinese)	China	Carex_callitrichos	6.69853	112.18	36.6	662	6.2	5	10	0.0170947
49	N addition	foliar [C]	Xiao et al 2016 (in Chinese)	China	Lonicera_maackii	14.4254	112.18	36.6	662	6.2	5	10	-0.00217481
50	N addition	foliar [C]	Xiao et al 2016 (in Chinese)	China	Diarrhena_mandshurica	21.6037	112.18	36.6	662	6.2	5	5	-0.00896883
51	N addition	foliar [C]	Xiao et al 2016 (in Chinese)	China	Lonicera_maackii	14.4254	112.18	36.6	662	6.2	5	15	0.0482997
52	N addition	foliar [C]	Xiao et al 2016 (in Chinese)	China	Cornus_bretschneideri	47.7104	112.18	36.6	662	6.2	5	15	0.0870128
53	N addition	foliar [C]	Xiao et al 2016 (in Chinese)	China	Pinus_tabulaeformis	20.8589	112.18	36.6	662	6.2	5	5	-0.0606256
54	N addition	foliar [C]	Xiao et al 2016 (in Chinese)	China	Cornus_bretschneideri	47.7104	112.18	36.6	662	6.2	5	5	0.0100505
55	N addition	foliar [C]	Xiao et al 2016 (in Chinese)	China	Acer_ginnala	14.0955	112.18	36.6	662	6.2	5	15	0.00881078
56	N addition	foliar [C]	Xiao et al 2016 (in Chinese)	China	Pinus_tabulaeformis	20.8589	112.18	36.6	662	6.2	5	5	-0.116072
57	N addition	foliar [C]	Xiao et al 2016 (in Chinese)	China	Cornus_bretschneideri	47.7104	112.18	36.6	662	6.2	5	10	0.0588415
58	N addition	foliar [C]	Xiao et al 2016 (in Chinese)	China	Corylus_mandshurica	32.0493	112.18	36.6	662	6.2	5	15	0.0276498
59	N addition	foliar [C]	Xiao et al 2016 (in Chinese)	China	Acer_ginnala	14.0955	112.18	36.6	662	6.2	5	10	-0.0178579
60	N addition	foliar [C]	Xiao et al 2016 (in Chinese)	China	Spiraea_salicifolia	4.91798	112.18	36.6	662	6.2	5	10	-0.077293
61	N addition	foliar [C]	Xiao et al 2016 (in Chinese)	China	Pinus_tabulaeformis	20.8589	112.18	36.6	662	6.2	5	15	-0.0684689
62	N addition	foliar [C]	Xiao et al 2016 (in Chinese)	China	Spiraea_salicifolia	4.91798	112.18	36.6	662	6.2	5	5	-0.042201
63	N addition	foliar [C]	Xiao et al 2016 (in Chinese)	China	Spiraea_salicifolia	4.91798	112.18	36.6	662	6.2	5	15	-0.0251063
64	N addition	foliar [C]	Xiao et al 2016 (in Chinese)	China	Quercus_mongolica	11.7767	112.18	36.6	662	6.2	5	15	0.0341919
65	N addition	foliar [C]	Xiao et al 2016 (in Chinese)	China	Corylus_mandshurica	32.0493	112.18	36.6	662	6.2	5	5	0.0366998
66	N addition	foliar [C]	Xiao et al 2016 (in Chinese)	China	Pinus_tabulaeformis	20.8589	112.18	36.6	662	6.2	5	15	-0.0857665
67	N addition	foliar [C]	Xiao et al 2016 (in Chinese)	China	Polygonatum_odoratum	62.4934	112.18	36.6	662	6.2	5	10	0.026367
68	N addition	foliar [C]	Xiao et al 2016 (in Chinese)	China	Corylus_mandshurica	32.0493	112.18	36.6	662	6.2	5	10	0.0276498
69	N addition	foliar [C]	Xiao et al 2016 (in Chinese)	China	Pinus_tabulaeformis	20.8589	112.18	36.6	662	6.2	5	10	-0.0843426
70	N addition	foliar [C]	Xiao et al 2016 (in Chinese)	China	Acer_ginnala	14.0955	112.18	36.6	662	6.2	5	5	0.0432975
71	N addition	foliar [C]	Xiao et al 2016 (in Chinese)	China	Pinus_tabulaeformis	20.8589	112.18	36.6	662	6.2	5	10	-0.0932573
72	N addition	foliar [C]	Xiao et al 2016 (in Chinese)	China	Polygonatum_odoratum	62.4934	112.18	36.6	662	6.2	5	5	0.0381005
73	N addition	foliar [C]	Xiao et al 2016 (in Chinese)	China	Lonicera_maackii	14.4254	112.18	36.6	662	6.2	5	5	0.1425
74	N addition	foliar [C]	Xiao et al 2016 (in Chinese)	China	Quercus_mongolica	11.7767	112.18	36.6	662	6.2	5	10	0.0508593
75	N addition	foliar [C]	Xiao et al 2016 (in Chinese)	China	Quercus_mongolica	11.7767	112.18	36.6	662	6.2	5	5	0.00865821
76	N addition	foliar [C]	Zhang et al 2016	China	Leymus_chinensis	5.17617	123.75	44.75	400	4.9	3	10	0.026976
77	N addition	foliar [C]	Zhang et al 2016	China	Phragmites_communis	1.41859	123.75	44.75	400	4.9	3	10	0.311214
78	N addition	foliar [C]	Zhao et al 2010 (in Chinese)	China	Larix_gmelinii	38.7976	127.53	45.38	750	2.8	5	10	-0.459237
Code	Treatment	Variable	Reference	Sites	Species	Branch length (million year)	Longitude (°)	Latitude (°)	MAP (mm)	MAT (℃)	Duration (year)	Level (g m-2)	LnRR
1	N addition	foliar [N]	Bing et al 2014 (in Chinese)	China	Potentilla_ragarioides	58.5205	101.88	33.65	672	2.2	1	21	0.706865
2	N addition	foliar [N]	Bing et al 2014 (in Chinese)	China	Kobresia_myosuroides	2.01162	101.88	33.65	672	2.2	1	21	0.684414
3	N addition	foliar [N]	Bing et al 2014 (in Chinese)	China	Anemone_rivularis	7.32903	101.88	33.65	672	2.2	1	21	0.67788
4	N addition	foliar [N]	Bing et al 2014 (in Chinese)	China	Elymus_nutans	5.48347	101.88	33.65	672	2.2	1	21	0.618578
5	N addition	foliar [N]	Bing et al 2014 (in Chinese)	China	Pedicularis_kansuensis	40.2889	101.88	33.65	672	2.2	1	21	0.62126
6	N addition	foliar [N]	Bing et al 2014 (in Chinese)	China	Potentilla_ragarioides	58.5205	101.88	33.65	672	2.2	1	14	0.495235
7	N addition	foliar [N]	Bing et al 2014 (in Chinese)	China	Kobresia_myosuroides	2.01162	101.88	33.65	672	2.2	1	14	0.49151
8	N addition	foliar [N]	Bing et al 2014 (in Chinese)	China	Elymus_nutans	6.48347	101.88	33.65	672	2.2	1	14	0.45416
9	N addition	foliar [N]	Bing et al 2014 (in Chinese)	China	Pedicularis_kansuensis	40.2889	101.88	33.65	672	2.2	1	14	0.40739
10	N addition	foliar [N]	Bing et al 2014 (in Chinese)	China	Anemone_rivularis	7.32903	101.88	33.65	672	2.2	1	14	0.378851
11	N addition	foliar [N]	Bing et al 2014 (in Chinese)	China	Potentilla_ragarioides	58.5205	101.88	33.65	672	2.2	1	7	0.350579
12	N addition	foliar [N]	Bing et al 2014 (in Chinese)	China	Kobresia_myosuroides	2.01162	101.88	33.65	672	2.2	1	7	0.317663
13	N addition	foliar [N]	Bing et al 2014 (in Chinese)	China	Elymus_nutans	7.48347	101.88	33.65	672	2.2	1	7	0.238592
14	N addition	foliar [N]	Bing et al 2014 (in Chinese)	China	Pedicularis_kansuensis	40.2889	101.88	33.65	672	2.2	1	7	0.198567
15	N addition	foliar [N]	Bing et al 2014 (in Chinese)	China	Anemone_rivularis	7.32903	101.88	33.65	672	2.2	1	7	0.135802
16	N addition	foliar [N]	Bing et al 2014 (in Chinese)	China	Oxytropis_ochrocephala	0.59074	101.88	33.65	672	2.2	1	7	-0.0807232
17	N addition	foliar [N]	Bing et al 2014 (in Chinese)	China	Oxytropis_ochrocephala	0.59074	101.88	33.65	672	2.2	1	21	-0.0588405
18	N addition	foliar [N]	Bing et al 2014 (in Chinese)	China	Oxytropis_ochrocephala	0.59074	101.88	33.65	672	2.2	1	14	0.0897288
19	N addition	foliar [N]	Buiber et al 2011	Canada	Ledum_groenlandicum	4.04933	-75.83	45.67	944	6	9	1.6	0.2109
20	N addition	foliar [N]	Buiber et al 2011	Canada	Chamaedaphne_calyculata	14.7723	-75.83	45.67	944	6	9	1.6	0.124646
21	N addition	foliar [N]	Buiber et al 2011	Canada	Vaccinium_myrilloides	8.64517	-75.83	45.67	944	6	9	1.6	0.0781668
22	N addition	foliar [N]	Chen et al 2010 (in Chinese)	China	Medicago_ruthenica	10.1116	102.87	34.93	557.8	2	1	80	-0.0968346
23	N addition	foliar [N]	Chen et al 2010 (in Chinese)	China			102.87	34.93	557.8	2	1	80	0.0790685
24	N addition	foliar [N]	Chen et al 2010 (in Chinese)	China	Medicago_ruthenica	10.1116	102.87	34.93	557.8	2	1	120	-0.00389047
25	N addition	foliar [N]	Chen et al 2010 (in Chinese)	China			102.87	34.93	557.8	2	1	120	0.054971
26	N addition	foliar [N]	Chen et al 2010 (in Chinese)	China	Medicago_ruthenica	10.1116	102.87	34.93	557.8	2	1	40	-0.0455249
27	N addition	foliar [N]	Chen et al 2010 (in Chinese)	China	Oxytropis_kansuensis	0.59074	102.87	34.93	557.8	2	1	40	-0.0709272
28	N addition	foliar [N]	Chen et al 2010 (in Chinese)	China	Oxytropis_kansuensis	0.59074	102.87	34.93	557.8	2	1	120	0.198117
29	N addition	foliar [N]	Chen et al 2010 (in Chinese)	China	Oxytropis_kansuensis	0.59074	102.87	34.93	557.8	2	1	80	0.0561745
30	N addition	foliar [N]	Chen et al 2010 (in Chinese)	China			102.87	34.93	557.8	2	1	40	0.305382
31	N addition	foliar [N]	Crous et al 2010	USA			-93.19	45.4	660	28.3	9		-0.150285
32	N addition	foliar [N]	Crous et al 2010	USA			-93.19	45.4	660	28.3	9		-0.0606258
33	N addition	foliar [N]	Gao et al 2017 (in Chinese)	China	Stipa_baicalensis	2.35662	119.38	50.18	350	-2.5	2	10	0.501258
34	N addition	foliar [N]	Gao et al 2017 (in Chinese)	China	Bupleurum_scorzonerifolium	60.1882	119.38	50.18	350	-2.5	2	10	0.256294
35	N addition	foliar [N]	Gao et al 2017 (in Chinese)	China	Thermopsis_lanceolata	59.2072	119.38	50.18	350	-2.5	2	10	0.020202
36	N addition	foliar [N]	Gao et al 2017 (in Chinese)	China	Leymus_chinensis	5.17617	119.38	50.18	350	-2.5	2	10	0.461636
37	N addition	foliar [N]	Guo et al 2014 (in Chinese)	China	Potentilla_fruticosa	58.5205	103.67	103.67			1	5	-0.12817
38	N addition	foliar [N]	Guo et al 2014 (in Chinese)	China	Potentilla_fruticosa	58.5205	103.67	103.67			1	10	0.0586995
39	N addition	foliar [N]	Guo et al 2014 (in Chinese)	China	Potentilla_fruticosa	58.5205	103.67	103.67			1	15	0.191431
40	N addition	foliar [N]	Gvnthardt-Goerg et al 2015	Switzerland	Picea_abies	1.03562	8.46	47.36	1408	9.4	4		0
41	N addition	foliar [N]	Gvnthardt-Goerg et al 2015	Switzerland	Picea_abies	1.03562	8.46	47.36	1408	9.4	4		0.0359302
42	N addition	foliar [N]	Gvnthardt-Goerg et al 2015	Switzerland	Picea_abies	1.03562	8.46	47.36	1408	9.4	4		0.0722321
43	N addition	foliar [N]	Gvnthardt-Goerg et al 2015	Switzerland	Picea_abies	1.03562	8.46	47.36	1408	9.4	4		0.122169
44	N addition	foliar [N]	Gvnthardt-Goerg et al 2015	Switzerland	Picea_abies	1.03562	8.46	47.36	1408	9.4	4		0.142254
45	N addition	foliar [N]	Gvnthardt-Goerg et al 2015	Switzerland	Picea_abies	1.03562	8.46	47.36	1408	9.4	4		0.143936
46	N addition	foliar [N]	Gvnthardt-Goerg et al 2015	Switzerland	Picea_abies	1.03562	8.46	47.36	1408	9.4	4		0.21158
47	N addition	foliar [N]	Gvnthardt-Goerg et al 2015	Switzerland	Picea_abies	1.03562	8.46	47.36	1408	9.4	4		0.275409
48	N addition	foliar [N]	Heerwaarden et al 2003	Sweden	Andromeda_polifolia	14.7723	18.82	68.35	320	-6	4	10	0.477631
49	N addition	foliar [N]	Heerwaarden et al 2003	Sweden	Rubus_chamaemorus	85.0028	18.82	68.35	320	-6	4	10	0.0689949
50	N addition	foliar [N]	Heerwaarden et al 2003	Sweden	Eriophorum_vaginatum	1.8629	18.82	68.35	320	-6	4	10	0.124297
51	N addition	foliar [N]	Heerwaarden et al 2003	Sweden	Empetrum_hermaphroditum	20.3504	18.82	68.35	320	-6	4	10	1.16017
52	N addition	foliar [N]	Heerwaarden et al 2003	Sweden	Vaccinium_uliginosum	9.67168	18.82	68.35	320	-6	4	10	0.217064
53	N addition	foliar [N]	Heerwaarden et al 2003	Sweden	Betula_nana	29.7815	18.82	68.35	320	-6	4	10	0.0121202
54	N addition	foliar [N]	Huang et al 2012	China	Schima_superba	30.2408	113.5	23.33	1747	21.5	5	10	-0.0476133
55	N addition	foliar [N]	Huang et al 2012	China	Syzygium_hancei	0.262387	113.5	23.33	1747	21.5	5	10	0
56	N addition	foliar [N]	Huang et al 2012	China	Acmena_acuminatissima	57.6112	113.5	23.33	1747	21.5	5	10	-0.033148
57	N addition	foliar [N]	Huang et al 2012	China	Castanopsis_hystrix	3.16204	113.5	23.33	1747	21.5	5	10	0.10008
58	N addition	foliar [N]	Huang et al 2012	China	Ormosia_pinnata	59.2072	113.5	23.33	1747	21.5	5	10	0.0340948
59	N addition	foliar [N]	Huttunen et al 2009	Finland	Betula_pendula	21.4787	30.97	62.78	666	2.7	2	50	-0.022861
60	N addition	foliar [N]	Huttunen et al 2009	Finland	Betula_pendula	21.4787	30.97	62.78	666	2.7	2	15	-0.094748
61	N addition	foliar [N]	Johnson et al 1997	USA	Pinus_ponderosa	5.46223					3	20	0.0483965
62	N addition	foliar [N]	Johnson et al 1997	USA	Pinus_ponderosa	5.46223					3	10	-0.0082988
63	N addition	foliar [N]	Li et al 2005 (in Chinese)	China	Cryptocarya_concinna	9.85363	112.55	23.17	1755	24.4	2	5	-0.150617
64	N addition	foliar [N]	Li et al 2005 (in Chinese)	China	Schima_superba	30.2408	112.55	23.17	1755	21.4	2	10	0.111824
65	N addition	foliar [N]	Li et al 2005 (in Chinese)	China	Schima_superba	30.2408	112.55	23.17	1755	22.4	2	15	0.244083
66	N addition	foliar [N]	Li et al 2005 (in Chinese)	China	Schima_superba	30.2408	112.55	23.17	1755	21.4	2	5	0.15171
67	N addition	foliar [N]	Li et al 2005 (in Chinese)	China	Schima_superba	30.2408	112.55	23.17	1755	23.4	2	30	0.459712
68	N addition	foliar [N]	Li et al 2005 (in Chinese)	China	Cryptocarya_concinna	9.85363	112.55	23.17	1755	25.4	2	10	0.293858
69	N addition	foliar [N]	Li et al 2005 (in Chinese)	China	Cryptocarya_concinna	9.85363	112.55	23.17	1755	27.4	2	30	0.315392
70	N addition	foliar [N]	Li et al 2005 (in Chinese)	China	Cryptocarya_concinna	9.85363	112.55	23.17	1755	26.4	2	15	0.308915
71	N addition	foliar [N]	Li et al 2015 (in Chinese)	China	Kochia_prostrata	0.009483	41.78	111.89	303	3.57	4		0.102941
72	N addition	foliar [N]	Li et al 2015 (in Chinese)	China	Cleistogenes_songorica	3.06978	41.78	111.89	303	3.57	4		0.122892
73	N addition	foliar [N]	Li et al 2015 (in Chinese)	China	Convolvulus_ammannii	66.6498	41.78	111.89	303	3.57	4		0.104287
74	N addition	foliar [N]	Li et al 2015 (in Chinese)	China	Stipa_breviflora	2.35662	41.78	111.89	303	3.57	4		0.107988
75	N addition	foliar [N]	Li et al 2015 (in Chinese)	China	Artemisia_frigida	1.82616	41.78	111.89	303	3.57	4		0.0996296
76	N addition	foliar [N]	Liu et al 2012	China	Acmena_acuminatissima	57.6112	113.5	23.33	1747	21.5	5	10	-0.214839
77	N addition	foliar [N]	Liu et al 2012	China	Acmena_acuminatissima	57.6112	113.5	23.33	1747	21.5	5	10	-0.0684188
78	N addition	foliar [N]	Liu et al 2012	China	Ormosia_pinnata	59.2072	113.5	23.33	1747	21.5	5	10	-0.0654023
79	N addition	foliar [N]	Liu et al 2012	China	Acmena_acuminatissima	57.6112	113.5	23.33	1747	21.5	5	10	-0.0414915
80	N addition	foliar [N]	Liu et al 2012	China	Ormosia_pinnata	59.2072	113.5	23.33	1747	21.5	5	10	-0.00427001
81	N addition	foliar [N]	Liu et al 2012	China	Ormosia_pinnata	59.2072	113.5	23.33	1747	21.5	5	10	0
82	N addition	foliar [N]	Liu et al 2012	China	Castanopsis_hystrix	3.16204	113.5	23.33	1747	21.5	5	10	-0.255311
83	N addition	foliar [N]	Liu et al 2012	China	Schima_superba	30.2408	113.5	23.33	1747	21.5	5	10	0.173895
84	N addition	foliar [N]	Liu et al 2012	China	Castanopsis_hystrix	3.16204	113.5	23.33	1747	21.5	5	10	-0.0545974
85	N addition	foliar [N]	Liu et al 2012	China	Castanopsis_hystrix	3.16204	113.5	23.33	1747	21.5	5	10	0.0312289
86	N addition	foliar [N]	Liu et al 2012	China	Schima_superba	30.2408	113.5	23.33	1747	21.5	5	10	0.133144
87	N addition	foliar [N]	Liu et al 2012	China	Schima_superba	30.2408	113.5	23.33	1747	21.5	5	10	0.314856
88	N addition	foliar [N]	Lu et al 2007 (in Chinese)	China	Cryptocarya_concinna	9.85363	112.55	23.17	1927	21.4	3	5	0.0887071
89	N addition	foliar [N]	Lu et al 2007 (in Chinese)	China	Randia_canthioides	15.191	112.55	23.17	1927	21.4	3	5	0.103945
90	N addition	foliar [N]	Lu et al 2007 (in Chinese)	China	Cryptocarya_concinna	9.85363	112.55	23.17	1927	21.4	3	10	0.268192
91	N addition	foliar [N]	Lu et al 2007 (in Chinese)	China	Cryptocarya_concinna	9.85363	112.55	23.17	1927	21.4	3	15	0.314696
92	N addition	foliar [N]	Lu et al 2007 (in Chinese)	China	Cryptocarya_chinensis	9.85363	112.55	23.17	1927	21.4	3	5	0.255307
93	N addition	foliar [N]	Lu et al 2007 (in Chinese)	China	Cryptocarya_chinensis	9.85363	112.55	23.17	1927	21.4	3	10	0.355602
94	N addition	foliar [N]	Lu et al 2007 (in Chinese)	China	Randia_canthioides	15.191	112.55	23.17	1927	21.4	3	10	0.350482
95	N addition	foliar [N]	Lu et al 2007 (in Chinese)	China	Cryptocarya_chinensis	9.85363	112.55	23.17	1927	21.4	3	15	0.49525
96	N addition	foliar [N]	Lu et al 2007 (in Chinese)	China	Randia_canthioides	15.191	112.55	23.17	1927	21.4	3	15	0.425187
97	N addition	foliar [N]	Lu et al 2014 (in Chinese)	China	Rhododendron_ovatum	5.95631	121.78	29.8	1374.7	16.2	3	5	0.00968017
98	N addition	foliar [N]	Lu et al 2014 (in Chinese)	China	Rhododendron_ovatum	5.95631	121.78	29.8	1374.7	16.2	3	10	0.0706125
99	N addition	foliar [N]	Lu et al 2014 (in Chinese)	China	Schima_superba	30.2408	121.78	29.8	1374.7	16.2	3	10	-0.019008
100	N addition	foliar [N]	Lu et al 2014 (in Chinese)	China	Eurya_muricata	5.63566	121.78	29.8	1374.7	16.2	3	10	0.0034808
101	N addition	foliar [N]	Lu et al 2014 (in Chinese)	China	Pasania_sieboldiana	40.2314	121.78	29.8	1374.7	16.2	3	5	0.0211261
102	N addition	foliar [N]	Lu et al 2014 (in Chinese)	China	Schima_superba	30.2408	121.78	29.8	1374.7	16.2	3	5	0.100766
103	N addition	foliar [N]	Lu et al 2014 (in Chinese)	China	Eurya_muricata	5.63566	121.78	29.8	1374.7	16.2	3	5	0.0527907
104	N addition	foliar [N]	Lu et al 2014 (in Chinese)	China	Eurya_rubiginosa_var._attenuata	5.63566	121.78	29.8	1374.7	16.2	3	5	0.0159887
105	N addition	foliar [N]	Lu et al 2014 (in Chinese)	China	Eurya_rubiginosa_var._attenuata	5.63566	121.78	29.8	1374.7	16.2	3	10	0.0318917
106	N addition	foliar [N]	Lu et al 2014 (in Chinese)	China	Pasania_sieboldiana	40.2314	121.78	29.8	1374.7	16.2	3	10	-0.0117081
107	N addition	foliar [N]	Lu et al 2014 (in Chinese)	China	Camellia_cuspidata	30.2408	121.78	29.8	1374.7	16.2	3	10	-0.0185109
108	N addition	foliar [N]	Lu et al 2014 (in Chinese)	China	Symplocos_sumuntia	93.2334	121.78	29.8	1374.7	16.2	3	5	-0.026576
109	N addition	foliar [N]	Lu et al 2014 (in Chinese)	China	Camellia_cuspidata	30.2408	121.78	29.8	1374.7	16.2	3	5	-0.0281572
110	N addition	foliar [N]	Lu et al 2014 (in Chinese)	China	Symplocos_sumuntia	93.2334	121.78	29.8	1374.7	16.2	3	10	0.0447997
111	N addition	foliar [N]	Luo et al 2008	Italy	Populus_nigra	3.1117	11.8	42.37	700	15.6	4		0
112	N addition	foliar [N]	Maier et al 2008	USA	Pinus_taeda	5.46223	-79.13	35.97	1145	15.5	9	11.2	0.175353
113	N addition	foliar [N]	Mao et al 2012	China	Deyeuxia_angustifolia	47.7401	133.52	47.58	594	2.8	7	24	0.260282
114	N addition	foliar [N]	Mao et al 2012	China	Deyeuxia_angustifolia	47.7401	133.52	47.58	594	2.8	7	12	0.253318
115	N addition	foliar [N]	Mao et al 2012	China	Deyeuxia_angustifolia	47.7401	133.52	47.58	594	2.8	7	6	0.239233
116	N addition	foliar [N]	Mao et al 2012	China	Glyceria_spiculosa	23.5675	133.52	47.58	594	2.8	7	24	0.379032
117	N addition	foliar [N]	Mao et al 2012	China	Glyceria_spiculosa	23.5675	133.52	47.58	594	2.8	7	6	0.278948
118	N addition	foliar [N]	Mao et al 2012	China	Glyceria_spiculosa	23.5675	133.52	47.58	594	2.8	7	12	0.252279
119	N addition	foliar [N]	Matsushima and Chang 2006	Canada	Picea_glauca	5.1591	-115.84	50.12	578	2.6	2	20	0.0473734
120	N addition	foliar [N]	Ren et al 2015	China	Stipa_krylovii	2.35662	116.28	42.03	356	2.1	4	10	0.399154
121	N addition	foliar [N]	Ren et al 2015	China	Melilotoides_ruthenica	84.7633	116.28	42.03	356	2.1	4	10	0.274002
122	N addition	foliar [N]	Ren et al 2015	China	Agropyron_cristatum	1.15697	116.28	42.03	356	2.1	4	10	0.453668
123	N addition	foliar [N]	Ren et al 2015	China	Potentilla_tanacetifolia	52.7876	116.28	42.03	356	2.1	4	10	0.399602
124	N addition	foliar [N]	Ren et al 2015	China	Cleistogenes_squarrosa	3.06978	116.28	42.03	356	2.1	4	10	0.37949
125	N addition	foliar [N]	Rinnan et al 2011	Sweden	Salix_phylicifolia	7.34243	18.82	68.35	315	-0.5	19	10	-0.0179109
126	N addition	foliar [N]	Rinnan et al 2011	Sweden	Betula_nana	29.7815	18.82	68.35	315	-0.5	19	10	0.137201
127	N addition	foliar [N]	Rinnan et al 2011	Sweden	Cassiope_tetragona	8.18547	18.82	68.35	315	-0.5	19	10	0.0981179
128	N addition	foliar [N]	Rong et al 2014	China	Glyceria_spiculosa	23.5675	133.52	47.58	566	2.5	7	24	0.433086
129	N addition	foliar [N]	Rong et al 2014	China	Deyeuxia_angustifolia	47.7401	133.52	47.58	566	2.5	7	24	0.25253
130	N addition	foliar [N]	Rong et al 2014	China	Glyceria_spiculosa	23.5675	133.52	47.58	566	2.5	7	6	0.247568
131	N addition	foliar [N]	Rong et al 2014	China	Glyceria_spiculosa	23.5675	133.52	47.58	566	2.5	7	12	0.206301
132	N addition	foliar [N]	Rong et al 2014	China	Deyeuxia_angustifolia	47.7401	133.52	47.58	566	2.5	7	6	0.199254
133	N addition	foliar [N]	Rong et al 2014	China	Deyeuxia_angustifolia	47.7401	133.52	47.58	566	2.5	7	12	0.198923
134	N addition	foliar [N]	Sardans et al 2006	Spain	Erica_multiflora	21.8464	1.83	41.62	517	14		50	0.127337
135	N addition	foliar [N]	Schaberg et al 1997	USA	Picea_rubens	5.00855					8	1.98	0.404184
136	N addition	foliar [N]	Schaberg et al 1997	USA	Picea_rubens	5.00855					8	3.14	0.419691
137	N addition	foliar [N]	Schaberg et al 1997	USA	Picea_rubens	5.00855					8	1.57	0.54042
138	N addition	foliar [N]	Schaberg et al 1997	USA	Picea_rubens	5.00855					8	2.56	0.729802
139	N addition	foliar [N]	Song et al 2016 (in Chinese)	China	Leymus_chinensis	5.17617	123.52	44.55	400	4.9	1	10	0.256433
140	N addition	foliar [N]	Song et al 2016 (in Chinese)	China	Leymus_chinensis	5.17617	123.52	44.55	400	4.9	1	20	0.412587
141	N addition	foliar [N]	Song et al 2016 (in Chinese)	China	Leymus_chinensis	5.17617	123.52	44.55	400	4.9	1	30	0.449146
142	N addition	foliar [N]	Song et al 2016 (in Chinese)	China	Leymus_chinensis	5.17617	123.52	44.55	400	4.9	1	40	0.447499
143	N addition	foliar [N]	Sun et al 2016 (in Chinese)	China	Castanopsis_fissa	3.16204	112.67	44.72	2000	22	3	10	0.0338988
144	N addition	foliar [N]	Sun et al 2016 (in Chinese)	China	Castanopsis_fissa	3.16204	112.67	44.72	2000	22	3	40	0.18088
145	N addition	foliar [N]	Sun et al 2016 (in Chinese)	China	Castanopsis_fissa	3.16204	112.67	44.72	2000	22	3	20	0.159059
146	N addition	foliar [N]	Xiao et al 2016 (in Chinese)	China	Carex_callitrichos	6.69853	112.18	36.6	662	6.2	5	15	0.430157
147	N addition	foliar [N]	Xiao et al 2016 (in Chinese)	China	Anemone_tomentosa	7.32903	112.18	36.6	662	6.2	5	5	0.326001
148	N addition	foliar [N]	Xiao et al 2016 (in Chinese)	China	Diarrhena_mandshurica	21.6037	112.18	36.6	662	6.2	5	15	0.280711
149	N addition	foliar [N]	Xiao et al 2016 (in Chinese)	China	Anemone_tomentosa	7.32903	112.18	36.6	662	6.2	5	15	0.326001
150	N addition	foliar [N]	Xiao et al 2016 (in Chinese)	China	Anemone_tomentosa	7.32903	112.18	36.6	662	6.2	5	10	0.310851
151	N addition	foliar [N]	Xiao et al 2016 (in Chinese)	China	Diarrhena_mandshurica	21.6037	112.18	36.6	662	6.2	5	10	0.177681
152	N addition	foliar [N]	Xiao et al 2016 (in Chinese)	China	Carex_callitrichos	6.69853	112.18	36.6	662	6.2	5	5	0.192688
153	N addition	foliar [N]	Xiao et al 2016 (in Chinese)	China	Polygonatum_odoratum	62.4934	112.18	36.6	662	6.2	5	15	0.273113
154	N addition	foliar [N]	Xiao et al 2016 (in Chinese)	China	Carex_callitrichos	6.69853	112.18	36.6	662	6.2	5	10	0.252705
155	N addition	foliar [N]	Xiao et al 2016 (in Chinese)	China	Lonicera_maackii	14.4254	112.18	36.6	662	6.2	5	10	0.229861
156	N addition	foliar [N]	Xiao et al 2016 (in Chinese)	China	Diarrhena_mandshurica	21.6037	112.18	36.6	662	6.2	5	5	0.208215
157	N addition	foliar [N]	Xiao et al 2016 (in Chinese)	China	Lonicera_maackii	14.4254	112.18	36.6	662	6.2	5	15	0.256296
158	N addition	foliar [N]	Xiao et al 2016 (in Chinese)	China	Cornus_bretschneideri	47.7104	112.18	36.6	662	6.2	5	15	0.287681
159	N addition	foliar [N]	Xiao et al 2016 (in Chinese)	China	Pinus_tabulaeformis	20.8589	112.18	36.6	662	6.2	5	5	0.129215
160	N addition	foliar [N]	Xiao et al 2016 (in Chinese)	China	Cornus_bretschneideri	47.7104	112.18	36.6	662	6.2	5	5	0.194154
161	N addition	foliar [N]	Xiao et al 2016 (in Chinese)	China	Acer_ginnala	14.0955	112.18	36.6	662	6.2	5	15	0.188312
162	N addition	foliar [N]	Xiao et al 2016 (in Chinese)	China	Pinus_tabulaeformis	20.8589	112.18	36.6	662	6.2	5	5	0.0582639
163	N addition	foliar [N]	Xiao et al 2016 (in Chinese)	China	Cornus_bretschneideri	47.7104	112.18	36.6	662	6.2	5	10	0.223144
164	N addition	foliar [N]	Xiao et al 2016 (in Chinese)	China	Corylus_mandshurica	32.0493	112.18	36.6	662	6.2	5	15	0.191453
165	N addition	foliar [N]	Xiao et al 2016 (in Chinese)	China	Acer_ginnala	14.0955	112.18	36.6	662	6.2	5	10	0.126752
166	N addition	foliar [N]	Xiao et al 2016 (in Chinese)	China	Spiraea_salicifolia	4.91798	112.18	36.6	662	6.2	5	10	0.0512927
167	N addition	foliar [N]	Xiao et al 2016 (in Chinese)	China	Pinus_tabulaeformis	20.8589	112.18	36.6	662	6.2	5	15	0.050434
168	N addition	foliar [N]	Xiao et al 2016 (in Chinese)	China	Spiraea_salicifolia	4.91798	112.18	36.6	662	6.2	5	5	0.0759832
169	N addition	foliar [N]	Xiao et al 2016 (in Chinese)	China	Spiraea_salicifolia	4.91798	112.18	36.6	662	6.2	5	15	0.0921149
170	N addition	foliar [N]	Xiao et al 2016 (in Chinese)	China	Quercus_mongolica	11.7767	112.18	36.6	662	6.2	5	15	0.147808
171	N addition	foliar [N]	Xiao et al 2016 (in Chinese)	China	Corylus_mandshurica	32.0493	112.18	36.6	662	6.2	5	5	0.144933
172	N addition	foliar [N]	Xiao et al 2016 (in Chinese)	China	Pinus_tabulaeformis	20.8589	112.18	36.6	662	6.2	5	15	0.0198009
173	N addition	foliar [N]	Xiao et al 2016 (in Chinese)	China	Polygonatum_odoratum	62.4934	112.18	36.6	662	6.2	5	10	0.116865
174	N addition	foliar [N]	Xiao et al 2016 (in Chinese)	China	Corylus_mandshurica	32.0493	112.18	36.6	662	6.2	5	10	0.112671
175	N addition	foliar [N]	Xiao et al 2016 (in Chinese)	China	Pinus_tabulaeformis	20.8589	112.18	36.6	662	6.2	5	10	0
176	N addition	foliar [N]	Xiao et al 2016 (in Chinese)	China	Acer_ginnala	14.0955	112.18	36.6	662	6.2	5	5	0.102653
177	N addition	foliar [N]	Xiao et al 2016 (in Chinese)	China	Pinus_tabulaeformis	20.8589	112.18	36.6	662	6.2	5	10	-0.0408276
178	N addition	foliar [N]	Xiao et al 2016 (in Chinese)	China	Polygonatum_odoratum	62.4934	112.18	36.6	662	6.2	5	5	0.0717449
179	N addition	foliar [N]	Xiao et al 2016 (in Chinese)	China	Lonicera_maackii	14.4254	112.18	36.6	662	6.2	5	5	0.146094
180	N addition	foliar [N]	Xiao et al 2016 (in Chinese)	China	Quercus_mongolica	11.7767	112.18	36.6	662	6.2	5	10	0.051735
181	N addition	foliar [N]	Xiao et al 2016 (in Chinese)	China	Quercus_mongolica	11.7767	112.18	36.6	662	6.2	5	5	0.00880987
182	N addition	foliar [N]	Yang et al 2012 (in Chinese)	China	Abies_fabri	41.6956	102	30	1940	3.8	2	5	0.314115
183	N addition	foliar [N]	Yang et al 2015 (in Chinese)	China	Cleistogenes_squarrosa	3.06978	117.13	43.92	346	0.3	1	10.5	0.0106964
184	N addition	foliar [N]	Yang et al 2015 (in Chinese)	China	Cleistogenes_squarrosa	3.06978	117.13	43.92	346	0.3	1	35	0.0923723
185	N addition	foliar [N]	Yang et al 2015 (in Chinese)	China	Cleistogenes_squarrosa	3.06978	117.13	43.92	346	0.3	1	56	0.229575
186	N addition	foliar [N]	Zhang et al 2010	China	Leymus_chinensis	5.17617	116.7	43.63	340.2	0.8	3	17.5	0.616414
187	N addition	foliar [N]	Zhang et al 2011	China	Caragana_microphylla	25.6057	116.7	43.63	340.2	0.8	3		0.144102
188	N addition	foliar [N]	Zhang et al 2015	China	Cunninghamia_lanceolata	126.823	117.6	36.32	1670	19.1	2	8	-0.223144
189	N addition	foliar [N]	Zhang et al 2015	China	Cunninghamia_lanceolata	126.823	117.6	36.32	1670	19.1	2	4	-0.0943085
190	N addition	foliar [N]	Zhang et al 2016	China	Leymus_chinensis	5.17617	123.75	44.75	400	4.9	3	10	0.2292
191	N addition	foliar [N]	Zhang et al 2016	China	Phragmites_communis	1.41859	123.75	44.75	400	4.9	3	10	0.234657
192	N addition	foliar [N]	Zhao et al 2010 (in Chinese)	China	Larix_gmelinii	38.7976	127.53	45.38	750	2.8	5	10	0.000881446
193	N addition	foliar [N]	Zhao et al 2012	China	Picea_asperata	1.03562	103.88	31.68	748	8.3	1	25	0.150926
194	N addition	foliar [N]	Zhao et al 2012	China	Pinus_tabulaeformis	20.8589	103.88	31.68	748	8.3	1	25	0.385609
Code	Treatment	Variable	Reference	Sites	Species	Branch length (million year)	Longitude (°)	Latitude (°)	MAP (mm)	MAT (℃)	Duration (year)	Level (g m-2)	LnRR
1	N addition	foliar [P]	Bing et al 2014 (in Chinese)	China	Potentilla_ragarioides	58.5205	101.88	33.65	672	2.2	1	21	0.00417786
2	N addition	foliar [P]	Bing et al 2014 (in Chinese)	China	Kobresia_myosuroides	2.01162	101.88	33.65	672	2.2	1	21	-0.00377834
3	N addition	foliar [P]	Bing et al 2014 (in Chinese)	China	Anemone_rivularis	7.32903	101.88	33.65	672	2.2	1	21	0.00290952
4	N addition	foliar [P]	Bing et al 2014 (in Chinese)	China	Elymus_nutans	5.48347	101.88	33.65	672	2.2	1	21	0.00936462
5	N addition	foliar [P]	Bing et al 2014 (in Chinese)	China	Pedicularis_kansuensis	40.2889	101.88	33.65	672	2.2	1	21	-0.00490197
6	N addition	foliar [P]	Bing et al 2014 (in Chinese)	China	Potentilla_ragarioides	58.5205	101.88	33.65	672	2.2	1	14	-0.00239521
7	N addition	foliar [P]	Bing et al 2014 (in Chinese)	China	Kobresia_myosuroides	2.01162	101.88	33.65	672	2.2	1	14	-0.0228872
8	N addition	foliar [P]	Bing et al 2014 (in Chinese)	China	Elymus_nutans	6.48347	101.88	33.65	672	2.2	1	14	-0.00674311
9	N addition	foliar [P]	Bing et al 2014 (in Chinese)	China	Pedicularis_kansuensis	40.2889	101.88	33.65	672	2.2	1	14	0.00122175
10	N addition	foliar [P]	Bing et al 2014 (in Chinese)	China	Anemone_rivularis	7.32903	101.88	33.65	672	2.2	1	14	0.00116482
11	N addition	foliar [P]	Bing et al 2014 (in Chinese)	China	Potentilla_ragarioides	58.5205	101.88	33.65	672	2.2	1	7	0.00596305
12	N addition	foliar [P]	Bing et al 2014 (in Chinese)	China	Kobresia_myosuroides	2.01162	101.88	33.65	672	2.2	1	7	-0.0101075
13	N addition	foliar [P]	Bing et al 2014 (in Chinese)	China	Elymus_nutans	7.48347	101.88	33.65	672	2.2	1	7	0.00134318
14	N addition	foliar [P]	Bing et al 2014 (in Chinese)	China	Pedicularis_kansuensis	40.2889	101.88	33.65	672	2.2	1	7	0.002442
15	N addition	foliar [P]	Bing et al 2014 (in Chinese)	China	Anemone_rivularis	7.32903	101.88	33.65	672	2.2	1	7	-0.00174978
16	N addition	foliar [P]	Bing et al 2014 (in Chinese)	China	Oxytropis_ochrocephala	0.59074	101.88	33.65	672	2.2	1	7	-0.00840509
17	N addition	foliar [P]	Bing et al 2014 (in Chinese)	China	Oxytropis_ochrocephala	0.59074	101.88	33.65	672	2.2	1	21	0.000796813
18	N addition	foliar [P]	Bing et al 2014 (in Chinese)	China	Oxytropis_ochrocephala	0.59074	101.88	33.65	672	2.2	1	14	-0.00119641
19	N addition	foliar [P]	Chen et al 2010 (in Chinese)	China	Medicago_ruthenica	10.1116	102.87	34.93	557.8	2	1	80	0.703618
20	N addition	foliar [P]	Chen et al 2010 (in Chinese)	China			102.87	34.93	557.8	2	1	80	0.693147
21	N addition	foliar [P]	Chen et al 2010 (in Chinese)	China	Medicago_ruthenica	10.1116	102.87	34.93	557.8	2	1	120	0.581922
22	N addition	foliar [P]	Chen et al 2010 (in Chinese)	China			102.87	34.93	557.8	2	1	120	0.612106
23	N addition	foliar [P]	Chen et al 2010 (in Chinese)	China	Medicago_ruthenica	10.1116	102.87	34.93	557.8	2	1	40	0.470004
24	N addition	foliar [P]	Chen et al 2010 (in Chinese)	China	Oxytropis_kansuensis	0.59074	102.87	34.93	557.8	2	1	40	0.120144
25	N addition	foliar [P]	Chen et al 2010 (in Chinese)	China	Oxytropis_kansuensis	0.59074	102.87	34.93	557.8	2	1	120	0.339507
26	N addition	foliar [P]	Chen et al 2010 (in Chinese)	China	Oxytropis_kansuensis	0.59074	102.87	34.93	557.8	2	1	80	0.0978858
27	N addition	foliar [P]	Chen et al 2010 (in Chinese)	China			102.87	34.93	557.8	2	1	40	0.298107
28	N addition	foliar [P]	Guo et al 2014 (in Chinese)	China	Potentilla_fruticosa	58.5205	103.67	103.67			1	5	-0.195027
29	N addition	foliar [P]	Guo et al 2014 (in Chinese)	China	Potentilla_fruticosa	58.5205	103.67	103.67			1	10	-0.0635626
30	N addition	foliar [P]	Guo et al 2014 (in Chinese)	China	Potentilla_fruticosa	58.5205	103.67	103.67			1	15	0.0409286
31	N addition	foliar [P]	Heerwaarden et al 2003	Sweden	Andromeda_polifolia	14.7723	18.82	68.35	320	-6	4	10	-0.0465152
32	N addition	foliar [P]	Heerwaarden et al 2003	Sweden	Rubus_chamaemorus	85.0028	18.82	68.35	320	-6	4	10	-0.103984
33	N addition	foliar [P]	Heerwaarden et al 2003	Sweden	Eriophorum_vaginatum	1.8629	18.82	68.35	320	-6	4	10	-0.354826
34	N addition	foliar [P]	Heerwaarden et al 2003	Sweden	Empetrum_hermaphroditum	20.3504	18.82	68.35	320	-6	4	10	-0.246134
35	N addition	foliar [P]	Heerwaarden et al 2003	Sweden	Vaccinium_uliginosum	9.67168	18.82	68.35	320	-6	4	10	-0.350486
36	N addition	foliar [P]	Heerwaarden et al 2003	Sweden	Betula_nana	29.7815	18.82	68.35	320	-6	4	10	-0.204792
37	N addition	foliar [P]	Huang et al 2012	China	Schima_superba	30.2408	113.5	23.33	1747	21.5	5	10	0.257829
38	N addition	foliar [P]	Huang et al 2012	China	Syzygium_hancei	0.262387	113.5	23.33	1747	21.5	5	10	0.24946
39	N addition	foliar [P]	Huang et al 2012	China	Acmena_acuminatissima	57.6112	113.5	23.33	1747	21.5	5	10	0.117783
40	N addition	foliar [P]	Huang et al 2012	China	Castanopsis_hystrix	3.16204	113.5	23.33	1747	21.5	5	10	0.245123
41	N addition	foliar [P]	Huang et al 2012	China	Ormosia_pinnata	59.2072	113.5	23.33	1747	21.5	5	10	0.0508581
42	N addition	foliar [P]	Johnson et al 1997	USA	Pinus_ponderosa	5.46223					3	20	-0.182322
43	N addition	foliar [P]	Johnson et al 1997	USA	Pinus_ponderosa	5.46223					3	10	-0.251314
44	N addition	foliar [P]	Li et al 2005 (in Chinese)	China	Cryptocarya_concinna	9.85363	112.55	23.17	1755	24.4	2	5	-0.361165
45	N addition	foliar [P]	Li et al 2005 (in Chinese)	China	Schima_superba	30.2408	112.55	23.17	1755	21.4	2	10	-0.20174
46	N addition	foliar [P]	Li et al 2005 (in Chinese)	China	Schima_superba	30.2408	112.55	23.17	1755	22.4	2	15	-0.167054
47	N addition	foliar [P]	Li et al 2005 (in Chinese)	China	Schima_superba	30.2408	112.55	23.17	1755	21.4	2	5	-0.395896
48	N addition	foliar [P]	Li et al 2005 (in Chinese)	China	Schima_superba	30.2408	112.55	23.17	1755	23.4	2	30	-0.133531
49	N addition	foliar [P]	Li et al 2005 (in Chinese)	China	Cryptocarya_concinna	9.85363	112.55	23.17	1755	25.4	2	10	-0.517819
50	N addition	foliar [P]	Li et al 2005 (in Chinese)	China	Cryptocarya_concinna	9.85363	112.55	23.17	1755	27.4	2	30	-0.710722
51	N addition	foliar [P]	Li et al 2005 (in Chinese)	China	Cryptocarya_concinna	9.85363	112.55	23.17	1755	26.4	2	15	-0.932094
52	N addition	foliar [P]	Liu et al 2012	China	Acmena_acuminatissima	57.6112	113.5	23.33	1747	21.5	5	10	0.154151
53	N addition	foliar [P]	Liu et al 2012	China	Acmena_acuminatissima	57.6112	113.5	23.33	1747	21.5	5	10	0.185553
54	N addition	foliar [P]	Liu et al 2012	China	Ormosia_pinnata	59.2072	113.5	23.33	1747	21.5	5	10	0.104476
55	N addition	foliar [P]	Liu et al 2012	China	Acmena_acuminatissima	57.6112	113.5	23.33	1747	21.5	5	10	0.0487898
56	N addition	foliar [P]	Liu et al 2012	China	Ormosia_pinnata	59.2072	113.5	23.33	1747	21.5	5	10	0.0460234
57	N addition	foliar [P]	Liu et al 2012	China	Ormosia_pinnata	59.2072	113.5	23.33	1747	21.5	5	10	0.0282068
58	N addition	foliar [P]	Liu et al 2012	China	Castanopsis_hystrix	3.16204	113.5	23.33	1747	21.5	5	10	-0.23713
59	N addition	foliar [P]	Liu et al 2012	China	Schima_superba	30.2408	113.5	23.33	1747	21.5	5	10	0.164929
60	N addition	foliar [P]	Liu et al 2012	China	Castanopsis_hystrix	3.16204	113.5	23.33	1747	21.5	5	10	-0.139112
61	N addition	foliar [P]	Liu et al 2012	China	Castanopsis_hystrix	3.16204	113.5	23.33	1747	21.5	5	10	-0.149746
62	N addition	foliar [P]	Liu et al 2012	China	Schima_superba	30.2408	113.5	23.33	1747	21.5	5	10	-0.0614522
63	N addition	foliar [P]	Liu et al 2012	China	Schima_superba	30.2408	113.5	23.33	1747	21.5	5	10	-0.122603
64	N addition	foliar [P]	Lu et al 2007 (in Chinese)	China	Cryptocarya_concinna	9.85363	112.55	23.17	1927	21.4	3	5	0.0752234
65	N addition	foliar [P]	Lu et al 2007 (in Chinese)	China	Randia_canthioides	15.191	112.55	23.17	1927	21.4	3	5	-0.0678226
66	N addition	foliar [P]	Lu et al 2007 (in Chinese)	China	Cryptocarya_concinna	9.85363	112.55	23.17	1927	21.4	3	10	0.0752234
67	N addition	foliar [P]	Lu et al 2007 (in Chinese)	China	Cryptocarya_concinna	9.85363	112.55	23.17	1927	21.4	3	15	0.117783
68	N addition	foliar [P]	Lu et al 2007 (in Chinese)	China	Cryptocarya_chinensis	9.85363	112.55	23.17	1927	21.4	3	5	-0.0157484
69	N addition	foliar [P]	Lu et al 2007 (in Chinese)	China	Cryptocarya_chinensis	9.85363	112.55	23.17	1927	21.4	3	10	0.0752234
70	N addition	foliar [P]	Lu et al 2007 (in Chinese)	China	Randia_canthioides	15.191	112.55	23.17	1927	21.4	3	10	-0.0165293
71	N addition	foliar [P]	Lu et al 2007 (in Chinese)	China	Cryptocarya_chinensis	9.85363	112.55	23.17	1927	21.4	3	15	0.103797
72	N addition	foliar [P]	Lu et al 2007 (in Chinese)	China	Randia_canthioides	15.191	112.55	23.17	1927	21.4	3	15	-0.140582
73	N addition	foliar [P]	Lu et al 2014 (in Chinese)	China	Rhododendron_ovatum	5.95631	121.78	29.8	1374.7	16.2	3	5	0.591102
74	N addition	foliar [P]	Lu et al 2014 (in Chinese)	China	Rhododendron_ovatum	5.95631	121.78	29.8	1374.7	16.2	3	10	0.380276
75	N addition	foliar [P]	Lu et al 2014 (in Chinese)	China	Schima_superba	30.2408	121.78	29.8	1374.7	16.2	3	10	0.157552
76	N addition	foliar [P]	Lu et al 2014 (in Chinese)	China	Eurya_muricata	5.63566	121.78	29.8	1374.7	16.2	3	10	0.150572
77	N addition	foliar [P]	Lu et al 2014 (in Chinese)	China	Pasania_sieboldiana	40.2314	121.78	29.8	1374.7	16.2	3	5	0.143521
78	N addition	foliar [P]	Lu et al 2014 (in Chinese)	China	Schima_superba	30.2408	121.78	29.8	1374.7	16.2	3	5	0.158784
79	N addition	foliar [P]	Lu et al 2014 (in Chinese)	China	Eurya_muricata	5.63566	121.78	29.8	1374.7	16.2	3	5	0.036813
80	N addition	foliar [P]	Lu et al 2014 (in Chinese)	China	Eurya_rubiginosa_var._attenuata	5.63566	121.78	29.8	1374.7	16.2	3	5	-0.0519595
81	N addition	foliar [P]	Lu et al 2014 (in Chinese)	China	Eurya_rubiginosa_var._attenuata	5.63566	121.78	29.8	1374.7	16.2	3	10	-0.0927813
82	N addition	foliar [P]	Lu et al 2014 (in Chinese)	China	Pasania_sieboldiana	40.2314	121.78	29.8	1374.7	16.2	3	10	-0.163431
83	N addition	foliar [P]	Lu et al 2014 (in Chinese)	China	Camellia_cuspidata	30.2408	121.78	29.8	1374.7	16.2	3	10	-0.227578
84	N addition	foliar [P]	Lu et al 2014 (in Chinese)	China	Symplocos_sumuntia	93.2334	121.78	29.8	1374.7	16.2	3	5	-0.365724
85	N addition	foliar [P]	Lu et al 2014 (in Chinese)	China	Camellia_cuspidata	30.2408	121.78	29.8	1374.7	16.2	3	5	-0.370679
86	N addition	foliar [P]	Lu et al 2014 (in Chinese)	China	Symplocos_sumuntia	93.2334	121.78	29.8	1374.7	16.2	3	10	-0.340082
87	N addition	foliar [P]	Mo et al 2015	China	Syzygium_bullockii	29.6407	110.9	21.45	1600	23	4	166.6	-0.385057
88	N addition	foliar [P]	Mo et al 2015	China	Syzygium_hancei	0.262387	110.9	21.45	1600	23	4	166.6	-0.189242
89	N addition	foliar [P]	Mo et al 2015	China	Syzygium_bullockii	29.6407	110.9	21.45	1600	23	4	166.6	-0.155415
90	N addition	foliar [P]	Mo et al 2015	China	Syzygium_hancei	0.262387	110.9	21.45	1600	23	4	166.6	-0.154151
91	N addition	foliar [P]	Mo et al 2015	China	Carallia_brachiata	94.9116	110.9	21.45	1600	23	4	166.6	-0.0757962
92	N addition	foliar [P]	Mo et al 2015	China	Canthium_horridum	15.191	110.9	21.45	1600	23	4	166.6	-0.0276513
93	N addition	foliar [P]	Mo et al 2015	China	Psychotria_rubra	49.7495	110.9	21.45	1600	23	4	166.6	0
94	N addition	foliar [P]	Mo et al 2015	China	Syzygium_levinei	0.262387	110.9	21.45	1600	23	4	166.6	0.0210524
95	N addition	foliar [P]	Mo et al 2015	China	Canthium_horridum	15.191	110.9	21.45	1600	23	4	166.6	0.0219792
96	N addition	foliar [P]	Mo et al 2015	China	Psychotria_rubra	49.7495	110.9	21.45	1600	23	4	166.6	0.101783
97	N addition	foliar [P]	Mo et al 2015	China	Syzygium_levinei	0.262387	110.9	21.45	1600	23	4	166.6	0.139761
98	N addition	foliar [P]	Mo et al 2015	China	Carallia_brachiata	94.9116	110.9	21.45	1600	23	4	166.6	0.239231
99	N addition	foliar [P]	Mo et al 2015	China	Schefflera_octophylla	60.1882	110.9	21.45	1600	23	4	166.6	0.316338
100	N addition	foliar [P]	Mo et al 2015	China	Schefflera_octophylla	60.1882	110.9	21.45	1600	23	4	166.6	0.345747
101	N addition	foliar [P]	Ren et al 2015	China	Stipa_krylovii	2.35662	116.28	42.03	356	2.1	4	10	0.390199
102	N addition	foliar [P]	Ren et al 2015	China	Melilotoides_ruthenica	84.7633	116.28	42.03	356	2.1	4	10	0.251315
103	N addition	foliar [P]	Ren et al 2015	China	Agropyron_cristatum	1.15697	116.28	42.03	356	2.1	4	10	0.249655
104	N addition	foliar [P]	Ren et al 2015	China	Potentilla_tanacetifolia	52.7876	116.28	42.03	356	2.1	4	10	0.220061
105	N addition	foliar [P]	Ren et al 2015	China	Cleistogenes_squarrosa	3.06978	116.28	42.03	356	2.1	4	10	0.298981
106	N addition	foliar [P]	Rinnan et al 2011	Sweden	Salix_phylicifolia	7.34243	18.82	68.35	315	-0.5	19	10	1.25965
107	N addition	foliar [P]	Rinnan et al 2011	Sweden	Betula_nana	29.7815	18.82	68.35	315	-0.5	19	10	1.10678
108	N addition	foliar [P]	Rinnan et al 2011	Sweden	Cassiope_tetragona	8.18547	18.82	68.35	315	-0.5	19	10	0.642503
109	N addition	foliar [P]	Rong et al 2014	China	Glyceria_spiculosa	23.5675	133.52	47.58	566	2.5	7	24	0.0883556
110	N addition	foliar [P]	Rong et al 2014	China	Deyeuxia_angustifolia	47.7401	133.52	47.58	566	2.5	7	24	0.0232486
111	N addition	foliar [P]	Rong et al 2014	China	Glyceria_spiculosa	23.5675	133.52	47.58	566	2.5	7	6	0.00965495
112	N addition	foliar [P]	Rong et al 2014	China	Glyceria_spiculosa	23.5675	133.52	47.58	566	2.5	7	12	-0.00396384
113	N addition	foliar [P]	Rong et al 2014	China	Deyeuxia_angustifolia	47.7401	133.52	47.58	566	2.5	7	6	-0.0274946
114	N addition	foliar [P]	Rong et al 2014	China	Deyeuxia_angustifolia	47.7401	133.52	47.58	566	2.5	7	12	-0.0675573
115	N addition	foliar [P]	Song et al 2016 (in Chinese)	China	Leymus_chinensis	5.17617	123.52	44.55	400	4.9	1	10	0.0791374
116	N addition	foliar [P]	Song et al 2016 (in Chinese)	China	Leymus_chinensis	5.17617	123.52	44.55	400	4.9	1	20	0.220791
117	N addition	foliar [P]	Song et al 2016 (in Chinese)	China	Leymus_chinensis	5.17617	123.52	44.55	400	4.9	1	30	0.201738
118	N addition	foliar [P]	Song et al 2016 (in Chinese)	China	Leymus_chinensis	5.17617	123.52	44.55	400	4.9	1	40	0.111225
119	N addition	foliar [P]	Sun et al 2016 (in Chinese)	China	Castanopsis_fissa	3.16204	112.67	44.72	2000	22	3	10	-0.00881024
120	N addition	foliar [P]	Sun et al 2016 (in Chinese)	China	Castanopsis_fissa	3.16204	112.67	44.72	2000	22	3	40	0.0512911
121	N addition	foliar [P]	Sun et al 2016 (in Chinese)	China	Castanopsis_fissa	3.16204	112.67	44.72	2000	22	3	20	0.017391
122	N addition	foliar [P]	Xiao et al 2016 (in Chinese)	China	Carex_callitrichos	6.69853	112.18	36.6	662	6.2	5	15	0.575366
123	N addition	foliar [P]	Xiao et al 2016 (in Chinese)	China	Anemone_tomentosa	7.32903	112.18	36.6	662	6.2	5	5	0.346624
124	N addition	foliar [P]	Xiao et al 2016 (in Chinese)	China	Diarrhena_mandshurica	21.6037	112.18	36.6	662	6.2	5	15	0.435321
125	N addition	foliar [P]	Xiao et al 2016 (in Chinese)	China	Anemone_tomentosa	7.32903	112.18	36.6	662	6.2	5	15	0.205848
126	N addition	foliar [P]	Xiao et al 2016 (in Chinese)	China	Anemone_tomentosa	7.32903	112.18	36.6	662	6.2	5	10	0.26236
127	N addition	foliar [P]	Xiao et al 2016 (in Chinese)	China	Diarrhena_mandshurica	21.6037	112.18	36.6	662	6.2	5	10	0.445078
128	N addition	foliar [P]	Xiao et al 2016 (in Chinese)	China	Carex_callitrichos	6.69853	112.18	36.6	662	6.2	5	5	0.304207
129	N addition	foliar [P]	Xiao et al 2016 (in Chinese)	China	Polygonatum_odoratum	62.4934	112.18	36.6	662	6.2	5	15	0.466088
130	N addition	foliar [P]	Xiao et al 2016 (in Chinese)	China	Carex_callitrichos	6.69853	112.18	36.6	662	6.2	5	10	0.367727
131	N addition	foliar [P]	Xiao et al 2016 (in Chinese)	China	Lonicera_maackii	14.4254	112.18	36.6	662	6.2	5	10	0.7714
132	N addition	foliar [P]	Xiao et al 2016 (in Chinese)	China	Diarrhena_mandshurica	21.6037	112.18	36.6	662	6.2	5	5	0.167057
133	N addition	foliar [P]	Xiao et al 2016 (in Chinese)	China	Lonicera_maackii	14.4254	112.18	36.6	662	6.2	5	15	0.669618
134	N addition	foliar [P]	Xiao et al 2016 (in Chinese)	China	Cornus_bretschneideri	47.7104	112.18	36.6	662	6.2	5	15	0.431576
135	N addition	foliar [P]	Xiao et al 2016 (in Chinese)	China	Pinus_tabulaeformis	20.8589	112.18	36.6	662	6.2	5	5	-0.0289904
136	N addition	foliar [P]	Xiao et al 2016 (in Chinese)	China	Cornus_bretschneideri	47.7104	112.18	36.6	662	6.2	5	5	0.160932
137	N addition	foliar [P]	Xiao et al 2016 (in Chinese)	China	Acer_ginnala	14.0955	112.18	36.6	662	6.2	5	15	0.301788
138	N addition	foliar [P]	Xiao et al 2016 (in Chinese)	China	Pinus_tabulaeformis	20.8589	112.18	36.6	662	6.2	5	5	-0.121361
139	N addition	foliar [P]	Xiao et al 2016 (in Chinese)	China	Cornus_bretschneideri	47.7104	112.18	36.6	662	6.2	5	10	0.441834
140	N addition	foliar [P]	Xiao et al 2016 (in Chinese)	China	Corylus_mandshurica	32.0493	112.18	36.6	662	6.2	5	15	0.114415
141	N addition	foliar [P]	Xiao et al 2016 (in Chinese)	China	Acer_ginnala	14.0955	112.18	36.6	662	6.2	5	10	0.0765372
142	N addition	foliar [P]	Xiao et al 2016 (in Chinese)	China	Spiraea_salicifolia	4.91798	112.18	36.6	662	6.2	5	10	0.20876
143	N addition	foliar [P]	Xiao et al 2016 (in Chinese)	China	Pinus_tabulaeformis	20.8589	112.18	36.6	662	6.2	5	15	-0.137628
144	N addition	foliar [P]	Xiao et al 2016 (in Chinese)	China	Spiraea_salicifolia	4.91798	112.18	36.6	662	6.2	5	5	0.149043
145	N addition	foliar [P]	Xiao et al 2016 (in Chinese)	China	Spiraea_salicifolia	4.91798	112.18	36.6	662	6.2	5	15	0.417307
146	N addition	foliar [P]	Xiao et al 2016 (in Chinese)	China	Quercus_mongolica	11.7767	112.18	36.6	662	6.2	5	15	0.0979833
147	N addition	foliar [P]	Xiao et al 2016 (in Chinese)	China	Corylus_mandshurica	32.0493	112.18	36.6	662	6.2	5	5	0.0150394
148	N addition	foliar [P]	Xiao et al 2016 (in Chinese)	China	Pinus_tabulaeformis	20.8589	112.18	36.6	662	6.2	5	15	-0.0588407
149	N addition	foliar [P]	Xiao et al 2016 (in Chinese)	China	Polygonatum_odoratum	62.4934	112.18	36.6	662	6.2	5	10	0.541594
150	N addition	foliar [P]	Xiao et al 2016 (in Chinese)	China	Corylus_mandshurica	32.0493	112.18	36.6	662	6.2	5	10	0.0150394
151	N addition	foliar [P]	Xiao et al 2016 (in Chinese)	China	Pinus_tabulaeformis	20.8589	112.18	36.6	662	6.2	5	10	0.0281668
152	N addition	foliar [P]	Xiao et al 2016 (in Chinese)	China	Acer_ginnala	14.0955	112.18	36.6	662	6.2	5	5	-0.107888
153	N addition	foliar [P]	Xiao et al 2016 (in Chinese)	China	Pinus_tabulaeformis	20.8589	112.18	36.6	662	6.2	5	10	-0.0588407
154	N addition	foliar [P]	Xiao et al 2016 (in Chinese)	China	Polygonatum_odoratum	62.4934	112.18	36.6	662	6.2	5	5	0.329754
155	N addition	foliar [P]	Xiao et al 2016 (in Chinese)	China	Lonicera_maackii	14.4254	112.18	36.6	662	6.2	5	5	0.44349
156	N addition	foliar [P]	Xiao et al 2016 (in Chinese)	China	Quercus_mongolica	11.7767	112.18	36.6	662	6.2	5	10	0.0709519
157	N addition	foliar [P]	Xiao et al 2016 (in Chinese)	China	Quercus_mongolica	11.7767	112.18	36.6	662	6.2	5	5	-0.029856
158	N addition	foliar [P]	Yang et al 2012 (in Chinese)	China	Abies_fabri	41.6956	102	30	1940	3.8	2	5	0.193067
159	N addition	foliar [P]	Zhang et al 2016	China	Leymus_chinensis	5.17617	123.75	44.75	400	4.9	3	10	-0.544732
160	N addition	foliar [P]	Zhang et al 2016	China	Phragmites_communis	1.41859	123.75	44.75	400	4.9	3	10	0.0640774
161	N addition	foliar [P]	Zhao et al 2010 (in Chinese)	China	Larix_gmelinii	38.7976	127.53	45.38	750	2.8	5	10	-0.0647846
162	N addition	foliar [P]	Zhao et al 2012	China	Picea_asperata	1.03562	103.88	31.68	748	8.3	1	25	-0.117364
163	N addition	foliar [P]	Zhao et al 2012	China	Pinus_tabulaeformis	20.8589	103.88	31.68	748	8.3	1	25	0.0732034
Code	Treatment	Variable	Reference	Sites	Species	Branch length (million year)	Longitude (°)	Latitude (°)	MAP (mm)	MAT (℃)	Duration (year)	Level (g m-2)	LnRR
1	N addition	foliar CN	Bing et al 2014 (in Chinese)	China	Potentilla_ragarioides	58.5205	101.88	33.65	672	2.2	1	21	-0.805943
2	N addition	foliar CN	Bing et al 2014 (in Chinese)	China	Kobresia_myosuroides	2.01162	101.88	33.65	672	2.2	1	21	-0.684338
3	N addition	foliar CN	Bing et al 2014 (in Chinese)	China	Anemone_rivularis	7.32903	101.88	33.65	672	2.2	1	21	-0.666482
4	N addition	foliar CN	Bing et al 2014 (in Chinese)	China	Elymus_nutans	5.48347	101.88	33.65	672	2.2	1	21	-0.61716
5	N addition	foliar CN	Bing et al 2014 (in Chinese)	China	Pedicularis_kansuensis	40.2889	101.88	33.65	672	2.2	1	21	-0.61716
6	N addition	foliar CN	Bing et al 2014 (in Chinese)	China	Potentilla_ragarioides	58.5205	101.88	33.65	672	2.2	1	14	-0.578827
7	N addition	foliar CN	Bing et al 2014 (in Chinese)	China	Kobresia_myosuroides	2.01162	101.88	33.65	672	2.2	1	14	-0.50788
8	N addition	foliar CN	Bing et al 2014 (in Chinese)	China	Elymus_nutans	6.48347	101.88	33.65	672	2.2	1	14	-0.438915
9	N addition	foliar CN	Bing et al 2014 (in Chinese)	China	Pedicularis_kansuensis	40.2889	101.88	33.65	672	2.2	1	14	-0.398909
10	N addition	foliar CN	Bing et al 2014 (in Chinese)	China	Anemone_rivularis	7.32903	101.88	33.65	672	2.2	1	14	-0.37224
11	N addition	foliar CN	Bing et al 2014 (in Chinese)	China	Potentilla_ragarioides	58.5205	101.88	33.65	672	2.2	1	7	-0.35976
12	N addition	foliar CN	Bing et al 2014 (in Chinese)	China	Kobresia_myosuroides	2.01162	101.88	33.65	672	2.2	1	7	-0.332937
13	N addition	foliar CN	Bing et al 2014 (in Chinese)	China	Elymus_nutans	7.48347	101.88	33.65	672	2.2	1	7	-0.253199
14	N addition	foliar CN	Bing et al 2014 (in Chinese)	China	Pedicularis_kansuensis	40.2889	101.88	33.65	672	2.2	1	7	-0.1876
15	N addition	foliar CN	Bing et al 2014 (in Chinese)	China	Anemone_rivularis	7.32903	101.88	33.65	672	2.2	1	7	-0.145185
16	N addition	foliar CN	Bing et al 2014 (in Chinese)	China	Oxytropis_ochrocephala	0.59074	101.88	33.65	672	2.2	1	7	0
17	N addition	foliar CN	Bing et al 2014 (in Chinese)	China	Oxytropis_ochrocephala	0.59074	101.88	33.65	672	2.2	1	21	0
18	N addition	foliar CN	Bing et al 2014 (in Chinese)	China	Oxytropis_ochrocephala	0.59074	101.88	33.65	672	2.2	1	14	0
19	N addition	foliar CN	Buiber et al 2011	Canada	Ledum_groenlandicum	4.04933	-75.83	45.67	944	6	9	1.6	-0.185143
20	N addition	foliar CN	Buiber et al 2011	Canada	Chamaedaphne_calyculata	14.7723	-75.83	45.67	944	6	9	1.6	-0.149531
21	N addition	foliar CN	Buiber et al 2011	Canada	Vaccinium_myrilloides	8.64517	-75.83	45.67	944	6	9	1.6	-0.0766326
22	N addition	foliar CN	Gao et al 2017 (in Chinese)	China	Stipa_baicalensis	2.35662	119.38	50.18	350	-2.5	2	10	-0.160342
23	N addition	foliar CN	Gao et al 2017 (in Chinese)	China	Bupleurum_scorzonerifolium	60.1882	119.38	50.18	350	-2.5	2	10	-0.0953137
24	N addition	foliar CN	Gao et al 2017 (in Chinese)	China	Thermopsis_lanceolata	59.2072	119.38	50.18	350	-2.5	2	10	0
25	N addition	foliar CN	Gao et al 2017 (in Chinese)	China	Leymus_chinensis	5.17617	119.38	50.18	350	-2.5	2	10	0.10354
26	N addition	foliar CN	Huttunen et al 2009	Finland	Betula_pendula	21.4787	30.97	62.78	666	2.7	2	50	0.00312704
27	N addition	foliar CN	Huttunen et al 2009	Finland	Betula_pendula	21.4787	30.97	62.78	666	2.7	2	15	0.110762
28	N addition	foliar CN	Mao et al 2012	China	Deyeuxia_angustifolia	47.7401	133.52	47.58	594	2.8	7	24	-0.195169
29	N addition	foliar CN	Mao et al 2012	China	Deyeuxia_angustifolia	47.7401	133.52	47.58	594	2.8	7	12	-0.169636
30	N addition	foliar CN	Mao et al 2012	China	Deyeuxia_angustifolia	47.7401	133.52	47.58	594	2.8	7	6	-0.161268
31	N addition	foliar CN	Mao et al 2012	China	Glyceria_spiculosa	23.5675	133.52	47.58	594	2.8	7	24	-0.0706176
32	N addition	foliar CN	Mao et al 2012	China	Glyceria_spiculosa	23.5675	133.52	47.58	594	2.8	7	6	-0.015268
33	N addition	foliar CN	Mao et al 2012	China	Glyceria_spiculosa	23.5675	133.52	47.58	594	2.8	7	12	0.0150384
34	N addition	foliar CN	Rong et al 2014	China	Glyceria_spiculosa	23.5675	133.52	47.58	566	2.5	7	24	-0.404128
35	N addition	foliar CN	Rong et al 2014	China	Deyeuxia_angustifolia	47.7401	133.52	47.58	566	2.5	7	24	-0.241913
36	N addition	foliar CN	Rong et al 2014	China	Glyceria_spiculosa	23.5675	133.52	47.58	566	2.5	7	6	-0.231221
37	N addition	foliar CN	Rong et al 2014	China	Glyceria_spiculosa	23.5675	133.52	47.58	566	2.5	7	12	-0.197996
38	N addition	foliar CN	Rong et al 2014	China	Deyeuxia_angustifolia	47.7401	133.52	47.58	566	2.5	7	6	-0.183974
39	N addition	foliar CN	Rong et al 2014	China	Deyeuxia_angustifolia	47.7401	133.52	47.58	566	2.5	7	12	-0.174091
40	N addition	foliar CN	Xiao et al 2016 (in Chinese)	China	Carex_callitrichos	6.69853	112.18	36.6	662	6.2	5	15	-0.45636
41	N addition	foliar CN	Xiao et al 2016 (in Chinese)	China	Anemone_tomentosa	7.32903	112.18	36.6	662	6.2	5	5	-0.35556
42	N addition	foliar CN	Xiao et al 2016 (in Chinese)	China	Diarrhena_mandshurica	21.6037	112.18	36.6	662	6.2	5	15	-0.317077
43	N addition	foliar CN	Xiao et al 2016 (in Chinese)	China	Anemone_tomentosa	7.32903	112.18	36.6	662	6.2	5	15	-0.287901
44	N addition	foliar CN	Xiao et al 2016 (in Chinese)	China	Anemone_tomentosa	7.32903	112.18	36.6	662	6.2	5	10	-0.28214
45	N addition	foliar CN	Xiao et al 2016 (in Chinese)	China	Diarrhena_mandshurica	21.6037	112.18	36.6	662	6.2	5	10	-0.281059
46	N addition	foliar CN	Xiao et al 2016 (in Chinese)	China	Carex_callitrichos	6.69853	112.18	36.6	662	6.2	5	5	-0.264146
47	N addition	foliar CN	Xiao et al 2016 (in Chinese)	China	Polygonatum_odoratum	62.4934	112.18	36.6	662	6.2	5	15	-0.249084
48	N addition	foliar CN	Xiao et al 2016 (in Chinese)	China	Carex_callitrichos	6.69853	112.18	36.6	662	6.2	5	10	-0.235611
49	N addition	foliar CN	Xiao et al 2016 (in Chinese)	China	Lonicera_maackii	14.4254	112.18	36.6	662	6.2	5	10	-0.232036
50	N addition	foliar CN	Xiao et al 2016 (in Chinese)	China	Diarrhena_mandshurica	21.6037	112.18	36.6	662	6.2	5	5	-0.217184
51	N addition	foliar CN	Xiao et al 2016 (in Chinese)	China	Lonicera_maackii	14.4254	112.18	36.6	662	6.2	5	15	-0.207996
52	N addition	foliar CN	Xiao et al 2016 (in Chinese)	China	Cornus_bretschneideri	47.7104	112.18	36.6	662	6.2	5	15	-0.200668
53	N addition	foliar CN	Xiao et al 2016 (in Chinese)	China	Pinus_tabulaeformis	20.8589	112.18	36.6	662	6.2	5	5	-0.189841
54	N addition	foliar CN	Xiao et al 2016 (in Chinese)	China	Cornus_bretschneideri	47.7104	112.18	36.6	662	6.2	5	5	-0.184104
55	N addition	foliar CN	Xiao et al 2016 (in Chinese)	China	Acer_ginnala	14.0955	112.18	36.6	662	6.2	5	15	-0.179501
56	N addition	foliar CN	Xiao et al 2016 (in Chinese)	China	Pinus_tabulaeformis	20.8589	112.18	36.6	662	6.2	5	5	-0.174336
57	N addition	foliar CN	Xiao et al 2016 (in Chinese)	China	Cornus_bretschneideri	47.7104	112.18	36.6	662	6.2	5	10	-0.164302
58	N addition	foliar CN	Xiao et al 2016 (in Chinese)	China	Corylus_mandshurica	32.0493	112.18	36.6	662	6.2	5	15	-0.163803
59	N addition	foliar CN	Xiao et al 2016 (in Chinese)	China	Acer_ginnala	14.0955	112.18	36.6	662	6.2	5	10	-0.14461
60	N addition	foliar CN	Xiao et al 2016 (in Chinese)	China	Spiraea_salicifolia	4.91798	112.18	36.6	662	6.2	5	10	-0.128586
61	N addition	foliar CN	Xiao et al 2016 (in Chinese)	China	Pinus_tabulaeformis	20.8589	112.18	36.6	662	6.2	5	15	-0.118903
62	N addition	foliar CN	Xiao et al 2016 (in Chinese)	China	Spiraea_salicifolia	4.91798	112.18	36.6	662	6.2	5	5	-0.118184
63	N addition	foliar CN	Xiao et al 2016 (in Chinese)	China	Spiraea_salicifolia	4.91798	112.18	36.6	662	6.2	5	15	-0.117221
64	N addition	foliar CN	Xiao et al 2016 (in Chinese)	China	Quercus_mongolica	11.7767	112.18	36.6	662	6.2	5	15	-0.113616
65	N addition	foliar CN	Xiao et al 2016 (in Chinese)	China	Corylus_mandshurica	32.0493	112.18	36.6	662	6.2	5	5	-0.108233
66	N addition	foliar CN	Xiao et al 2016 (in Chinese)	China	Pinus_tabulaeformis	20.8589	112.18	36.6	662	6.2	5	15	-0.105567
67	N addition	foliar CN	Xiao et al 2016 (in Chinese)	China	Polygonatum_odoratum	62.4934	112.18	36.6	662	6.2	5	10	-0.0904978
68	N addition	foliar CN	Xiao et al 2016 (in Chinese)	China	Corylus_mandshurica	32.0493	112.18	36.6	662	6.2	5	10	-0.0850216
69	N addition	foliar CN	Xiao et al 2016 (in Chinese)	China	Pinus_tabulaeformis	20.8589	112.18	36.6	662	6.2	5	10	-0.0843426
70	N addition	foliar CN	Xiao et al 2016 (in Chinese)	China	Acer_ginnala	14.0955	112.18	36.6	662	6.2	5	5	-0.0593556
71	N addition	foliar CN	Xiao et al 2016 (in Chinese)	China	Pinus_tabulaeformis	20.8589	112.18	36.6	662	6.2	5	10	-0.0524297
72	N addition	foliar CN	Xiao et al 2016 (in Chinese)	China	Polygonatum_odoratum	62.4934	112.18	36.6	662	6.2	5	5	-0.0336444
73	N addition	foliar CN	Xiao et al 2016 (in Chinese)	China	Lonicera_maackii	14.4254	112.18	36.6	662	6.2	5	5	-0.00359354
74	N addition	foliar CN	Xiao et al 2016 (in Chinese)	China	Quercus_mongolica	11.7767	112.18	36.6	662	6.2	5	10	-0.000875795
75	N addition	foliar CN	Xiao et al 2016 (in Chinese)	China	Quercus_mongolica	11.7767	112.18	36.6	662	6.2	5	5	-0.000151662
76	N addition	foliar CN	Zhang et al 2016	China	Leymus_chinensis	5.17617	123.75	44.75	400	4.9	3	10	-0.202224
77	N addition	foliar CN	Zhang et al 2016	China	Phragmites_communis	1.41859	123.75	44.75	400	4.9	3	10	0.0765567
78	N addition	foliar CN	Zhao et al 2010 (in Chinese)	China	Larix_gmelinii	38.7976	127.53	45.38	750	2.8	5	10	-0.460119
Code	Treatment	Variable	Reference	Sites	Species	Branch length (million year)	Longitude (°)	Latitude (°)	MAP (mm)	MAT (℃)	Duration (year)	Level (g m-2)	LnRR
1	N addition	foliar NP	Bing et al 2014 (in Chinese)	China	Potentilla_ragarioides	58.5205	101.88	33.65	672	2.2	1	21	0.702687
2	N addition	foliar NP	Bing et al 2014 (in Chinese)	China	Kobresia_myosuroides	2.01162	101.88	33.65	672	2.2	1	21	0.688192
3	N addition	foliar NP	Bing et al 2014 (in Chinese)	China	Anemone_rivularis	7.32903	101.88	33.65	672	2.2	1	21	0.67497
4	N addition	foliar NP	Bing et al 2014 (in Chinese)	China	Elymus_nutans	5.48347	101.88	33.65	672	2.2	1	21	0.609214
5	N addition	foliar NP	Bing et al 2014 (in Chinese)	China	Pedicularis_kansuensis	40.2889	101.88	33.65	672	2.2	1	21	0.626162
6	N addition	foliar NP	Bing et al 2014 (in Chinese)	China	Potentilla_ragarioides	58.5205	101.88	33.65	672	2.2	1	14	0.49763
7	N addition	foliar NP	Bing et al 2014 (in Chinese)	China	Kobresia_myosuroides	2.01162	101.88	33.65	672	2.2	1	14	0.514397
8	N addition	foliar NP	Bing et al 2014 (in Chinese)	China	Elymus_nutans	6.48347	101.88	33.65	672	2.2	1	14	0.460903
9	N addition	foliar NP	Bing et al 2014 (in Chinese)	China	Pedicularis_kansuensis	40.2889	101.88	33.65	672	2.2	1	14	0.406168
10	N addition	foliar NP	Bing et al 2014 (in Chinese)	China	Anemone_rivularis	7.32903	101.88	33.65	672	2.2	1	14	0.377687
11	N addition	foliar NP	Bing et al 2014 (in Chinese)	China	Potentilla_ragarioides	58.5205	101.88	33.65	672	2.2	1	7	0.344616
12	N addition	foliar NP	Bing et al 2014 (in Chinese)	China	Kobresia_myosuroides	2.01162	101.88	33.65	672	2.2	1	7	0.32777
13	N addition	foliar NP	Bing et al 2014 (in Chinese)	China	Elymus_nutans	7.48347	101.88	33.65	672	2.2	1	7	0.237249
14	N addition	foliar NP	Bing et al 2014 (in Chinese)	China	Pedicularis_kansuensis	40.2889	101.88	33.65	672	2.2	1	7	0.196125
15	N addition	foliar NP	Bing et al 2014 (in Chinese)	China	Anemone_rivularis	7.32903	101.88	33.65	672	2.2	1	7	0.137551
16	N addition	foliar NP	Bing et al 2014 (in Chinese)	China	Oxytropis_ochrocephala	0.59074	101.88	33.65	672	2.2	1	7	-0.0723181
17	N addition	foliar NP	Bing et al 2014 (in Chinese)	China	Oxytropis_ochrocephala	0.59074	101.88	33.65	672	2.2	1	21	-0.0596373
18	N addition	foliar NP	Bing et al 2014 (in Chinese)	China	Oxytropis_ochrocephala	0.59074	101.88	33.65	672	2.2	1	14	0.0909252
19	N addition	foliar NP	Chen et al 2010 (in Chinese)	China	Medicago_ruthenica	10.1116	102.87	34.93	557.8	2	1	80	-0.800453
20	N addition	foliar NP	Chen et al 2010 (in Chinese)	China			102.87	34.93	557.8	2	1	80	-0.614079
21	N addition	foliar NP	Chen et al 2010 (in Chinese)	China	Medicago_ruthenica	10.1116	102.87	34.93	557.8	2	1	120	-0.585812
22	N addition	foliar NP	Chen et al 2010 (in Chinese)	China			102.87	34.93	557.8	2	1	120	-0.557135
23	N addition	foliar NP	Chen et al 2010 (in Chinese)	China	Medicago_ruthenica	10.1116	102.87	34.93	557.8	2	1	40	-0.515529
24	N addition	foliar NP	Chen et al 2010 (in Chinese)	China	Oxytropis_kansuensis	0.59074	102.87	34.93	557.8	2	1	40	-0.191071
25	N addition	foliar NP	Chen et al 2010 (in Chinese)	China	Oxytropis_kansuensis	0.59074	102.87	34.93	557.8	2	1	120	-0.14139
26	N addition	foliar NP	Chen et al 2010 (in Chinese)	China	Oxytropis_kansuensis	0.59074	102.87	34.93	557.8	2	1	80	-0.0417114
27	N addition	foliar NP	Chen et al 2010 (in Chinese)	China			102.87	34.93	557.8	2	1	40	0.00727506
28	N addition	foliar NP	Guo et al 2014 (in Chinese)	China	Potentilla_fruticosa	58.5205	103.67	103.67			1	5	0.0668567
29	N addition	foliar NP	Guo et al 2014 (in Chinese)	China	Potentilla_fruticosa	58.5205	103.67	103.67			1	10	0.122262
30	N addition	foliar NP	Guo et al 2014 (in Chinese)	China	Potentilla_fruticosa	58.5205	103.67	103.67			1	15	0.150502
31	N addition	foliar NP	Heerwaarden et al 2003	Sweden	Andromeda_polifolia	14.7723	18.82	68.35	320	-6	4	10	0.524146
32	N addition	foliar NP	Heerwaarden et al 2003	Sweden	Rubus_chamaemorus	85.0028	18.82	68.35	320	-6	4	10	0.172979
33	N addition	foliar NP	Heerwaarden et al 2003	Sweden	Eriophorum_vaginatum	1.8629	18.82	68.35	320	-6	4	10	0.479122
34	N addition	foliar NP	Heerwaarden et al 2003	Sweden	Empetrum_hermaphroditum	20.3504	18.82	68.35	320	-6	4	10	1.4063
35	N addition	foliar NP	Heerwaarden et al 2003	Sweden	Vaccinium_uliginosum	9.67168	18.82	68.35	320	-6	4	10	0.56755
36	N addition	foliar NP	Heerwaarden et al 2003	Sweden	Betula_nana	29.7815	18.82	68.35	320	-6	4	10	0.216912
37	N addition	foliar NP	Huang et al 2012	China	Schima_superba	30.2408	113.5	23.33	1747	21.5	5	10	-0.305442
38	N addition	foliar NP	Huang et al 2012	China	Syzygium_hancei	0.262387	113.5	23.33	1747	21.5	5	10	-0.24946
39	N addition	foliar NP	Huang et al 2012	China	Acmena_acuminatissima	57.6112	113.5	23.33	1747	21.5	5	10	-0.150931
40	N addition	foliar NP	Huang et al 2012	China	Castanopsis_hystrix	3.16204	113.5	23.33	1747	21.5	5	10	-0.145043
41	N addition	foliar NP	Huang et al 2012	China	Ormosia_pinnata	59.2072	113.5	23.33	1747	21.5	5	10	-0.0167633
42	N addition	foliar NP	Johnson et al 1997	USA	Pinus_ponderosa	5.46223					3	20	0.230718
43	N addition	foliar NP	Johnson et al 1997	USA	Pinus_ponderosa	5.46223					3	10	0.243016
44	N addition	foliar NP	Li et al 2005 (in Chinese)	China	Cryptocarya_concinna	9.85363	112.55	23.17	1755	24.4	2	5	0.210548
45	N addition	foliar NP	Li et al 2005 (in Chinese)	China	Schima_superba	30.2408	112.55	23.17	1755	21.4	2	10	0.313564
46	N addition	foliar NP	Li et al 2005 (in Chinese)	China	Schima_superba	30.2408	112.55	23.17	1755	22.4	2	15	0.411137
47	N addition	foliar NP	Li et al 2005 (in Chinese)	China	Schima_superba	30.2408	112.55	23.17	1755	21.4	2	5	0.547606
48	N addition	foliar NP	Li et al 2005 (in Chinese)	China	Schima_superba	30.2408	112.55	23.17	1755	23.4	2	30	0.593243
49	N addition	foliar NP	Li et al 2005 (in Chinese)	China	Cryptocarya_concinna	9.85363	112.55	23.17	1755	25.4	2	10	0.811676
50	N addition	foliar NP	Li et al 2005 (in Chinese)	China	Cryptocarya_concinna	9.85363	112.55	23.17	1755	27.4	2	30	1.02611
51	N addition	foliar NP	Li et al 2005 (in Chinese)	China	Cryptocarya_concinna	9.85363	112.55	23.17	1755	26.4	2	15	1.24101
52	N addition	foliar NP	Liu et al 2012	China	Acmena_acuminatissima	57.6112	113.5	23.33	1747	21.5	5	10	-0.36899
53	N addition	foliar NP	Liu et al 2012	China	Acmena_acuminatissima	57.6112	113.5	23.33	1747	21.5	5	10	-0.253972
54	N addition	foliar NP	Liu et al 2012	China	Ormosia_pinnata	59.2072	113.5	23.33	1747	21.5	5	10	-0.169878
55	N addition	foliar NP	Liu et al 2012	China	Acmena_acuminatissima	57.6112	113.5	23.33	1747	21.5	5	10	-0.0902814
56	N addition	foliar NP	Liu et al 2012	China	Ormosia_pinnata	59.2072	113.5	23.33	1747	21.5	5	10	-0.0502934
57	N addition	foliar NP	Liu et al 2012	China	Ormosia_pinnata	59.2072	113.5	23.33	1747	21.5	5	10	-0.0282068
58	N addition	foliar NP	Liu et al 2012	China	Castanopsis_hystrix	3.16204	113.5	23.33	1747	21.5	5	10	-0.0181807
59	N addition	foliar NP	Liu et al 2012	China	Schima_superba	30.2408	113.5	23.33	1747	21.5	5	10	0.00896605
60	N addition	foliar NP	Liu et al 2012	China	Castanopsis_hystrix	3.16204	113.5	23.33	1747	21.5	5	10	0.0845147
61	N addition	foliar NP	Liu et al 2012	China	Castanopsis_hystrix	3.16204	113.5	23.33	1747	21.5	5	10	0.180975
62	N addition	foliar NP	Liu et al 2012	China	Schima_superba	30.2408	113.5	23.33	1747	21.5	5	10	0.194596
63	N addition	foliar NP	Liu et al 2012	China	Schima_superba	30.2408	113.5	23.33	1747	21.5	5	10	0.437458
64	N addition	foliar NP	Lu et al 2007 (in Chinese)	China	Cryptocarya_concinna	9.85363	112.55	23.17	1927	21.4	3	5	0.0134837
65	N addition	foliar NP	Lu et al 2007 (in Chinese)	China	Randia_canthioides	15.191	112.55	23.17	1927	21.4	3	5	0.171768
66	N addition	foliar NP	Lu et al 2007 (in Chinese)	China	Cryptocarya_concinna	9.85363	112.55	23.17	1927	21.4	3	10	0.192969
67	N addition	foliar NP	Lu et al 2007 (in Chinese)	China	Cryptocarya_concinna	9.85363	112.55	23.17	1927	21.4	3	15	0.196913
68	N addition	foliar NP	Lu et al 2007 (in Chinese)	China	Cryptocarya_chinensis	9.85363	112.55	23.17	1927	21.4	3	5	0.271055
69	N addition	foliar NP	Lu et al 2007 (in Chinese)	China	Cryptocarya_chinensis	9.85363	112.55	23.17	1927	21.4	3	10	0.280379
70	N addition	foliar NP	Lu et al 2007 (in Chinese)	China	Randia_canthioides	15.191	112.55	23.17	1927	21.4	3	10	0.367011
71	N addition	foliar NP	Lu et al 2007 (in Chinese)	China	Cryptocarya_chinensis	9.85363	112.55	23.17	1927	21.4	3	15	0.391453
72	N addition	foliar NP	Lu et al 2007 (in Chinese)	China	Randia_canthioides	15.191	112.55	23.17	1927	21.4	3	15	0.565769
73	N addition	foliar NP	Lu et al 2014 (in Chinese)	China	Rhododendron_ovatum	5.95631	121.78	29.8	1374.7	16.2	3	5	-0.581422
74	N addition	foliar NP	Lu et al 2014 (in Chinese)	China	Rhododendron_ovatum	5.95631	121.78	29.8	1374.7	16.2	3	10	-0.309664
75	N addition	foliar NP	Lu et al 2014 (in Chinese)	China	Schima_superba	30.2408	121.78	29.8	1374.7	16.2	3	10	-0.17656
76	N addition	foliar NP	Lu et al 2014 (in Chinese)	China	Eurya_muricata	5.63566	121.78	29.8	1374.7	16.2	3	10	-0.147091
77	N addition	foliar NP	Lu et al 2014 (in Chinese)	China	Pasania_sieboldiana	40.2314	121.78	29.8	1374.7	16.2	3	5	-0.122394
78	N addition	foliar NP	Lu et al 2014 (in Chinese)	China	Schima_superba	30.2408	121.78	29.8	1374.7	16.2	3	5	-0.0580186
79	N addition	foliar NP	Lu et al 2014 (in Chinese)	China	Eurya_muricata	5.63566	121.78	29.8	1374.7	16.2	3	5	0.0159777
80	N addition	foliar NP	Lu et al 2014 (in Chinese)	China	Eurya_rubiginosa_var._attenuata	5.63566	121.78	29.8	1374.7	16.2	3	5	0.0679482
81	N addition	foliar NP	Lu et al 2014 (in Chinese)	China	Eurya_rubiginosa_var._attenuata	5.63566	121.78	29.8	1374.7	16.2	3	10	0.124673
82	N addition	foliar NP	Lu et al 2014 (in Chinese)	China	Pasania_sieboldiana	40.2314	121.78	29.8	1374.7	16.2	3	10	0.151723
83	N addition	foliar NP	Lu et al 2014 (in Chinese)	China	Camellia_cuspidata	30.2408	121.78	29.8	1374.7	16.2	3	10	0.209067
84	N addition	foliar NP	Lu et al 2014 (in Chinese)	China	Symplocos_sumuntia	93.2334	121.78	29.8	1374.7	16.2	3	5	0.339148
85	N addition	foliar NP	Lu et al 2014 (in Chinese)	China	Camellia_cuspidata	30.2408	121.78	29.8	1374.7	16.2	3	5	0.342521
86	N addition	foliar NP	Lu et al 2014 (in Chinese)	China	Symplocos_sumuntia	93.2334	121.78	29.8	1374.7	16.2	3	10	0.384882
87	N addition	foliar NP	Mo et al 2015	China	Syzygium_bullockii	29.6407	110.9	21.45	1600	23	4	166.6	-0.1466
88	N addition	foliar NP	Mo et al 2015	China	Syzygium_hancei	0.262387	110.9	21.45	1600	23	4	166.6	0.110544
89	N addition	foliar NP	Mo et al 2015	China	Syzygium_bullockii	29.6407	110.9	21.45	1600	23	4	166.6	-0.18976
90	N addition	foliar NP	Mo et al 2015	China	Syzygium_hancei	0.262387	110.9	21.45	1600	23	4	166.6	0.109996
91	N addition	foliar NP	Mo et al 2015	China	Carallia_brachiata	94.9116	110.9	21.45	1600	23	4	166.6	0.0918086
92	N addition	foliar NP	Mo et al 2015	China	Canthium_horridum	15.191	110.9	21.45	1600	23	4	166.6	-0.10956
93	N addition	foliar NP	Mo et al 2015	China	Psychotria_rubra	49.7495	110.9	21.45	1600	23	4	166.6	0.138839
94	N addition	foliar NP	Mo et al 2015	China	Syzygium_levinei	0.262387	110.9	21.45	1600	23	4	166.6	0.106379
95	N addition	foliar NP	Mo et al 2015	China	Canthium_horridum	15.191	110.9	21.45	1600	23	4	166.6	0.00771927
96	N addition	foliar NP	Mo et al 2015	China	Psychotria_rubra	49.7495	110.9	21.45	1600	23	4	166.6	0.070382
97	N addition	foliar NP	Mo et al 2015	China	Syzygium_levinei	0.262387	110.9	21.45	1600	23	4	166.6	0.112478
98	N addition	foliar NP	Mo et al 2015	China	Carallia_brachiata	94.9116	110.9	21.45	1600	23	4	166.6	0
99	N addition	foliar NP	Mo et al 2015	China	Schefflera_octophylla	60.1882	110.9	21.45	1600	23	4	166.6	-0.21059
100	N addition	foliar NP	Mo et al 2015	China	Schefflera_octophylla	60.1882	110.9	21.45	1600	23	4	166.6	-0.293723
101	N addition	foliar NP	Ren et al 2015	China	Stipa_krylovii	2.35662	116.28	42.03	356	2.1	4	10	0.00895487
102	N addition	foliar NP	Ren et al 2015	China	Melilotoides_ruthenica	84.7633	116.28	42.03	356	2.1	4	10	0.0226872
103	N addition	foliar NP	Ren et al 2015	China	Agropyron_cristatum	1.15697	116.28	42.03	356	2.1	4	10	0.204013
104	N addition	foliar NP	Ren et al 2015	China	Potentilla_tanacetifolia	52.7876	116.28	42.03	356	2.1	4	10	0.17954
105	N addition	foliar NP	Ren et al 2015	China	Cleistogenes_squarrosa	3.06978	116.28	42.03	356	2.1	4	10	0.0805098
106	N addition	foliar NP	Rinnan et al 2011	Sweden	Salix_phylicifolia	7.34243	18.82	68.35	315	-0.5	19	10	-1.27756
107	N addition	foliar NP	Rinnan et al 2011	Sweden	Betula_nana	29.7815	18.82	68.35	315	-0.5	19	10	-0.969574
108	N addition	foliar NP	Rinnan et al 2011	Sweden	Cassiope_tetragona	8.18547	18.82	68.35	315	-0.5	19	10	-0.544386
109	N addition	foliar NP	Rong et al 2014	China	Glyceria_spiculosa	23.5675	133.52	47.58	566	2.5	7	24	0.34473
110	N addition	foliar NP	Rong et al 2014	China	Deyeuxia_angustifolia	47.7401	133.52	47.58	566	2.5	7	24	0.229281
111	N addition	foliar NP	Rong et al 2014	China	Glyceria_spiculosa	23.5675	133.52	47.58	566	2.5	7	6	0.237913
112	N addition	foliar NP	Rong et al 2014	China	Glyceria_spiculosa	23.5675	133.52	47.58	566	2.5	7	12	0.210265
113	N addition	foliar NP	Rong et al 2014	China	Deyeuxia_angustifolia	47.7401	133.52	47.58	566	2.5	7	6	0.226748
114	N addition	foliar NP	Rong et al 2014	China	Deyeuxia_angustifolia	47.7401	133.52	47.58	566	2.5	7	12	0.26648
115	N addition	foliar NP	Song et al 2016 (in Chinese)	China	Leymus_chinensis	5.17617	123.52	44.55	400	4.9	1	10	0.177296
116	N addition	foliar NP	Song et al 2016 (in Chinese)	China	Leymus_chinensis	5.17617	123.52	44.55	400	4.9	1	20	0.191796
117	N addition	foliar NP	Song et al 2016 (in Chinese)	China	Leymus_chinensis	5.17617	123.52	44.55	400	4.9	1	30	0.247409
118	N addition	foliar NP	Song et al 2016 (in Chinese)	China	Leymus_chinensis	5.17617	123.52	44.55	400	4.9	1	40	0.336274
119	N addition	foliar NP	Sun et al 2016 (in Chinese)	China	Castanopsis_fissa	3.16204	112.67	44.72	2000	22	3	10	0.0427091
120	N addition	foliar NP	Sun et al 2016 (in Chinese)	China	Castanopsis_fissa	3.16204	112.67	44.72	2000	22	3	40	0.129588
121	N addition	foliar NP	Sun et al 2016 (in Chinese)	China	Castanopsis_fissa	3.16204	112.67	44.72	2000	22	3	20	0.141668
122	N addition	foliar NP	Xiao et al 2016 (in Chinese)	China	Carex_callitrichos	6.69853	112.18	36.6	662	6.2	5	15	-0.145209
123	N addition	foliar NP	Xiao et al 2016 (in Chinese)	China	Anemone_tomentosa	7.32903	112.18	36.6	662	6.2	5	5	-0.0206225
124	N addition	foliar NP	Xiao et al 2016 (in Chinese)	China	Diarrhena_mandshurica	21.6037	112.18	36.6	662	6.2	5	15	-0.15461
125	N addition	foliar NP	Xiao et al 2016 (in Chinese)	China	Anemone_tomentosa	7.32903	112.18	36.6	662	6.2	5	15	0.120154
126	N addition	foliar NP	Xiao et al 2016 (in Chinese)	China	Anemone_tomentosa	7.32903	112.18	36.6	662	6.2	5	10	0.0484906
127	N addition	foliar NP	Xiao et al 2016 (in Chinese)	China	Diarrhena_mandshurica	21.6037	112.18	36.6	662	6.2	5	10	-0.267397
128	N addition	foliar NP	Xiao et al 2016 (in Chinese)	China	Carex_callitrichos	6.69853	112.18	36.6	662	6.2	5	5	-0.111519
129	N addition	foliar NP	Xiao et al 2016 (in Chinese)	China	Polygonatum_odoratum	62.4934	112.18	36.6	662	6.2	5	15	-0.192975
130	N addition	foliar NP	Xiao et al 2016 (in Chinese)	China	Carex_callitrichos	6.69853	112.18	36.6	662	6.2	5	10	-0.115022
131	N addition	foliar NP	Xiao et al 2016 (in Chinese)	China	Lonicera_maackii	14.4254	112.18	36.6	662	6.2	5	10	-0.541539
132	N addition	foliar NP	Xiao et al 2016 (in Chinese)	China	Diarrhena_mandshurica	21.6037	112.18	36.6	662	6.2	5	5	0.0411575
133	N addition	foliar NP	Xiao et al 2016 (in Chinese)	China	Lonicera_maackii	14.4254	112.18	36.6	662	6.2	5	15	-0.413322
134	N addition	foliar NP	Xiao et al 2016 (in Chinese)	China	Cornus_bretschneideri	47.7104	112.18	36.6	662	6.2	5	15	-0.143896
135	N addition	foliar NP	Xiao et al 2016 (in Chinese)	China	Pinus_tabulaeformis	20.8589	112.18	36.6	662	6.2	5	5	0.158205
136	N addition	foliar NP	Xiao et al 2016 (in Chinese)	China	Cornus_bretschneideri	47.7104	112.18	36.6	662	6.2	5	5	0.033222
137	N addition	foliar NP	Xiao et al 2016 (in Chinese)	China	Acer_ginnala	14.0955	112.18	36.6	662	6.2	5	15	-0.113476
138	N addition	foliar NP	Xiao et al 2016 (in Chinese)	China	Pinus_tabulaeformis	20.8589	112.18	36.6	662	6.2	5	5	0.179625
139	N addition	foliar NP	Xiao et al 2016 (in Chinese)	China	Cornus_bretschneideri	47.7104	112.18	36.6	662	6.2	5	10	-0.21869
140	N addition	foliar NP	Xiao et al 2016 (in Chinese)	China	Corylus_mandshurica	32.0493	112.18	36.6	662	6.2	5	15	0.0770377
141	N addition	foliar NP	Xiao et al 2016 (in Chinese)	China	Acer_ginnala	14.0955	112.18	36.6	662	6.2	5	10	0.0502151
142	N addition	foliar NP	Xiao et al 2016 (in Chinese)	China	Spiraea_salicifolia	4.91798	112.18	36.6	662	6.2	5	10	-0.157468
143	N addition	foliar NP	Xiao et al 2016 (in Chinese)	China	Pinus_tabulaeformis	20.8589	112.18	36.6	662	6.2	5	15	0.188062
144	N addition	foliar NP	Xiao et al 2016 (in Chinese)	China	Spiraea_salicifolia	4.91798	112.18	36.6	662	6.2	5	5	-0.0730593
145	N addition	foliar NP	Xiao et al 2016 (in Chinese)	China	Spiraea_salicifolia	4.91798	112.18	36.6	662	6.2	5	15	-0.325192
146	N addition	foliar NP	Xiao et al 2016 (in Chinese)	China	Quercus_mongolica	11.7767	112.18	36.6	662	6.2	5	15	0.0498245
147	N addition	foliar NP	Xiao et al 2016 (in Chinese)	China	Corylus_mandshurica	32.0493	112.18	36.6	662	6.2	5	5	0.129894
148	N addition	foliar NP	Xiao et al 2016 (in Chinese)	China	Pinus_tabulaeformis	20.8589	112.18	36.6	662	6.2	5	15	0.0786416
149	N addition	foliar NP	Xiao et al 2016 (in Chinese)	China	Polygonatum_odoratum	62.4934	112.18	36.6	662	6.2	5	10	-0.42473
150	N addition	foliar NP	Xiao et al 2016 (in Chinese)	China	Corylus_mandshurica	32.0493	112.18	36.6	662	6.2	5	10	0.0976319
151	N addition	foliar NP	Xiao et al 2016 (in Chinese)	China	Pinus_tabulaeformis	20.8589	112.18	36.6	662	6.2	5	10	-0.0281668
152	N addition	foliar NP	Xiao et al 2016 (in Chinese)	China	Acer_ginnala	14.0955	112.18	36.6	662	6.2	5	5	0.210541
153	N addition	foliar NP	Xiao et al 2016 (in Chinese)	China	Pinus_tabulaeformis	20.8589	112.18	36.6	662	6.2	5	10	0.0180131
154	N addition	foliar NP	Xiao et al 2016 (in Chinese)	China	Polygonatum_odoratum	62.4934	112.18	36.6	662	6.2	5	5	-0.258009
155	N addition	foliar NP	Xiao et al 2016 (in Chinese)	China	Lonicera_maackii	14.4254	112.18	36.6	662	6.2	5	5	-0.297396
156	N addition	foliar NP	Xiao et al 2016 (in Chinese)	China	Quercus_mongolica	11.7767	112.18	36.6	662	6.2	5	10	-0.0192169
157	N addition	foliar NP	Xiao et al 2016 (in Chinese)	China	Quercus_mongolica	11.7767	112.18	36.6	662	6.2	5	5	0.0386659
158	N addition	foliar NP	Yang et al 2012 (in Chinese)	China	Abies_fabri	41.6956	102	30	1940	3.8	2	5	0.121049
159	N addition	foliar NP	Zhang et al 2016	China	Leymus_chinensis	5.17617	123.75	44.75	400	4.9	3	10	0.773932
160	N addition	foliar NP	Zhang et al 2016	China	Phragmites_communis	1.41859	123.75	44.75	400	4.9	3	10	0.17058
161	N addition	foliar NP	Zhao et al 2010 (in Chinese)	China	Larix_gmelinii	38.7976	127.53	45.38	750	2.8	5	10	0.065666
162	N addition	foliar NP	Zhao et al 2012	China	Picea_asperata	1.03562	103.88	31.68	748	8.3	1	25	0.268289
163	N addition	foliar NP	Zhao et al 2012	China	Pinus_tabulaeformis	20.8589	103.88	31.68	748	8.3	1	25	0.312406
Code	Treatment	Variable	Reference	Sites	Species	Branch length (million year)	Longitude (°)	Latitude (°)	MAP (mm)	MAT (℃)	Duration (year)	Level (g m-2)	LnRR
1	N addition	NRE	Heerwaarden et al 2003	Sweden	Andromeda_polifolia	14.7723	18.82	68.35	320	-6	4	10	-1.25768
2	N addition	NRE	Heerwaarden et al 2003	Sweden	Rubus_chamaemorus	85.0028	18.82	68.35	320	-6	4	10	-0.126753
3	N addition	NRE	Heerwaarden et al 2003	Sweden	Eriophorum_vaginatum	1.8629	18.82	68.35	320	-6	4	10	-0.0635141
4	N addition	NRE	Heerwaarden et al 2003	Sweden	Empetrum_hermaphroditum	20.3504	18.82	68.35	320	-6	4	10	-0.0652417
5	N addition	NRE	Heerwaarden et al 2003	Sweden	Vaccinium_uliginosum	9.67168	18.82	68.35	320	-6	4	10	0.270876
6	N addition	NRE	Heerwaarden et al 2003	Sweden	Betula_nana	29.7815	18.82	68.35	320	-6	4	10	0.365114
7	N addition	NRE	Jach-Smith et al 2015	Wisconsin	Helianthus_grosseserratus	1.5285	-89.35	43.13	834	7.23333	3	5	-0.0849706
8	N addition	NRE	Jach-Smith et al 2015	Wisconsin	Andropogon_gerardii	3.44237	-89.35	43.13	834	7.23333	3	10	-0.0591152
9	N addition	NRE	Jach-Smith et al 2015	Wisconsin	Helianthus_grosseserratus	1.5285	-89.35	43.13	834	7.23333	3	10	-0.028492
10	N addition	NRE	Jach-Smith et al 2015	Wisconsin	Panicum_virgatum	16.6065	-89.35	43.13	834	7.23333	3	5	0.10644
11	N addition	NRE	Jach-Smith et al 2015	Wisconsin	Sorghastrum_nutans	6.70171	-89.35	43.13	834	7.23333	3	10	0.202272
12	N addition	NRE	Jach-Smith et al 2015	Wisconsin	Andropogon_gerardii	3.44237	-89.35	43.13	834	7.23333	3	5	0.223748
13	N addition	NRE	Jach-Smith et al 2015	Wisconsin	Sorghastrum_nutans	6.70171	-89.35	43.13	834	7.23333	3	5	0.230672
14	N addition	NRE	Jach-Smith et al 2015	Wisconsin	Panicum_virgatum	16.6065	-89.35	43.13	834	7.23333	3	10	0.288761
15	N addition	NRE	Li et al 2012a	China	Cannabis_sativa	79.1706	122.35	42.97	450	6.4	6	20	-0.653785
16	N addition	NRE	Li et al 2012a	China	Artemisia_scoparia	1.82616	122.35	42.97	450	6.4	6	20	-0.698464
17	N addition	NRE	Li et al 2012a	China	Chenopodium_acuminatum	23.9727	122.35	42.97	450	6.4	6	20	-0.553613
18	N addition	NRE	Li et al 2012a	China	Phragmites_communis	1.41859	122.35	42.97	450	6.4	6	20	0.0529365
19	N addition	NRE	Li et al 2015 (in Chinese)	China	Kochia_prostrata	0.009483	111.89	41.78	303	3.57	4		-0.277965
20	N addition	NRE	Li et al 2015 (in Chinese)	China	Cleistogenes_songorica	3.06978	111.89	41.78	303	3.57	4		-0.154948
21	N addition	NRE	Li et al 2015 (in Chinese)	China	Convolvulus_ammannii	66.6498	111.89	41.78	303	3.57	4		-0.146815
22	N addition	NRE	Li et al 2015 (in Chinese)	China	Stipa_breviflora	2.35662	111.89	41.78	303	3.57	4		-0.131334
23	N addition	NRE	Li et al 2015 (in Chinese)	China	Artemisia_frigida	1.82616	111.89	41.78	303	3.57	4		-0.0234382
24	N addition	NRE	Soudzilovskaia et al 2007	Russia	Anemone_speciosa	12.0343	41.7	43.45	1400	1.2	4	9	0.18232
25	N addition	NRE	Soudzilovskaia et al 2007	Russia	Carex_caryophyllea	3.94902	41.7	43.45	1400	1.2	4	9	-0.0678222
26	N addition	NRE	Soudzilovskaia et al 2007	Russia	Tiarella_polyphylla	107.899	41.7	43.45	1400	1.2	4	9	-0.563336
27	N addition	NRE	Soudzilovskaia et al 2007	Russia	Polygonum_bistorta	6.19744	41.7	43.45	1400	1.2	4	9	-0.145713
28	N addition	NRE	Soudzilovskaia et al 2007	Russia	Festuca_ovina	11.6455	41.7	43.45	1400	1.2	4	9	-0.117207
29	N addition	NRE	Soudzilovskaia et al 2007	Russia	Carex_sempervirens	3.60347	41.7	43.45	1400	1.2	4	9	-0.112478
30	N addition	NRE	Ren et al 2015	China	Stipa_krylovii	2.35662	116.28	42.03	356	2.1	4	10	-0.194408
31	N addition	NRE	Ren et al 2015	China	Melilotoides_ruthenica	84.7633	116.28	42.03	356	2.1	4	10	-0.187539
32	N addition	NRE	Ren et al 2015	China	Agropyron_cristatum	1.15697	116.28	42.03	356	2.1	4	10	-0.138911
33	N addition	NRE	Ren et al 2015	China	Potentilla_tanacetifolia	52.7876	116.28	42.03	356	2.1	4	10	-0.181631
34	N addition	NRE	Ren et al 2015	China	Cleistogenes_squarrosa	3.06978	116.28	42.03	356	2.1	4	10	-0.158224
35	N addition	NRE	Wang et al 2014	Canada	Rhododendron_groenlandicum	5.24474	-75.5	45.4	944	6	12	1.6	0.536657
36	N addition	NRE	Wang et al 2014	Canada	Chamaedaphne_calyculata	14.7723	-75.5	45.4	944	6	12	1.6	0.13638
Code	Treatment	Variable	Reference	Sites	Species	Branch length (million year)	Longitude (°)	Latitude (°)	MAP (mm)	MAT (℃)	Duration (year)	Level (g m-2)	LnRR
1	N addition	PRE	Heerwaarden et al 2003	Sweden	Andromeda_polifolia	14.7723	18.82	68.35	320	-6	4	10	-1.23547
2	N addition	PRE	Heerwaarden et al 2003	Sweden	Rubus_chamaemorus	85.0028	18.82	68.35	320	-6	4	10	-0.12136
3	N addition	PRE	Heerwaarden et al 2003	Sweden	Eriophorum_vaginatum	1.8629	18.82	68.35	320	-6	4	10	-0.0663747
4	N addition	PRE	Heerwaarden et al 2003	Sweden	Empetrum_hermaphroditum	20.3504	18.82	68.35	320	-6	4	10	-0.064539
5	N addition	PRE	Heerwaarden et al 2003	Sweden	Vaccinium_uliginosum	9.67168	18.82	68.35	320	-6	4	10	0.254232
6	N addition	PRE	Heerwaarden et al 2003	Sweden	Betula_nana	29.7815	18.82	68.35	320	-6	4	10	0.384847
7	N addition	PRE	Li et al 2012a	China	Cannabis_sativa	79.1706	122.35	42.97	450	6.4	6	20	-0.348306
8	N addition	PRE	Li et al 2012a	China	Artemisia_scoparia	1.82616	122.35	42.97	450	6.4	6	20	0.140906
9	N addition	PRE	Li et al 2012a	China	Chenopodium_acuminatum	23.9727	122.35	42.97	450	6.4	6	20	0.237959
10	N addition	PRE	Li et al 2012a	China	Phragmites_communis	1.41859	122.35	42.97	450	6.4	6	20	1.03609
11	N addition	PRE	Lv and Han 2010				116.67	43.55	301	2.3	1	17.5	-0.0815344
12	N addition	PRE	Lv and Han 2010				116.67	43.55	301	2.3	1	17.5	0.102713
13	N addition	PRE	Lv and Han 2010				116.67	43.55	301	2.3	1	17.5	0.130171
14	N addition	PRE	Lv and Han 2010				116.67	43.55	301	2.3	1	17.5	0.191166
15	N addition	PRE	Soudzilovskaia et al 2007	Russia	Anemone_speciosa	12.0343	41.7	43.45	1400	1.2	4	9	-0.156843
16	N addition	PRE	Soudzilovskaia et al 2007	Russia	Carex_caryophyllea	3.94902	41.7	43.45	1400	1.2	4	9	0.09531
17	N addition	PRE	Ren et al 2015	China	Stipa_krylovii	2.35662	116.28	42.03	356	2.1	4	10	-0.363746
18	N addition	PRE	Ren et al 2015	China	Melilotoides_ruthenica	84.7633	116.28	42.03	356	2.1	4	10	-0.257111
19	N addition	PRE	Ren et al 2015	China	Agropyron_cristatum	1.15697	116.28	42.03	356	2.1	4	10	-0.118365
20	N addition	PRE	Ren et al 2015	China	Potentilla_tanacetifolia	52.7876	116.28	42.03	356	2.1	4	10	-0.113867
21	N addition	PRE	Ren et al 2015	China	Cleistogenes_squarrosa	3.06978	116.28	42.03	356	2.1	4	10	-0.102894
22	N addition	PRE	Wang et al 2014	Canada	Rhododendron_groenlandicum	5.24474	-75.5	45.4	944	6	12	1.6	-0.559614
23	N addition	PRE	Wang et al 2014	Canada	Chamaedaphne_calyculata	14.7723	-75.5	45.4	944	6	12	1.6	0.0256422
24	N addition	PRE	Mayor et al 2014		Oenocarpus_mapora	108.235			2868	26.2			-0.448966
25	N addition	PRE	Mayor et al 2014						2868	26.2			-0.428881
26	N addition	PRE	Chen et al 2015						1578	19.4			-0.414199
27	N addition	PRE	Mao et al 2012		Deyeuxia_angustifolia	47.7401			594	2.8			-0.254893
28	N addition	PRE	Mao et al 2012		Deyeuxia_angustifolia	47.7401			594	2.8			-0.248453
29	N addition	PRE	Mayor et al 2014		Tetragastris_panamensis	79.9183			2868	26.2			-0.241837
30	N addition	PRE	Chen et al 2015						1578	19.4			-0.156346
31	N addition	PRE	Mao et al 2012		Deyeuxia_angustifolia	47.7401			594	2.8			-0.14503
32	N addition	PRE	Chen et al 2015						1578	19.4			-0.126041
33	N addition	PRE	Mao et al 2012		Glyceria_spiculosa	23.5675			594	2.8			-0.0870182
34	N addition	PRE	Mao et al 2012		Glyceria_spiculosa	23.5675			594	2.8			-0.0816815
35	N addition	PRE	Mayor et al 2014		Alseis_blackiana	23.8673			2868	26.2			-0.0661414
36	N addition	PRE	Mao et al 2012		Glyceria_spiculosa	23.5675			594	2.8			-0.0658564
37	N addition	PRE	Chen et al 2015						1578	19.4			-0.0628009
38	N addition	PRE	Li et al 2014		Leymus_chinensis	5.17617			431	6.1			0.0489533
Code	Treatment	Variable	Reference	Sites	Species	Branch length (million year)	Longitude (°)	Latitude (°)	MAP (mm)	MAT (℃)	Duration (year)	Level (umol mol-1)	LnRR
1	eCO2	foliar [C]	Booker et al 2000	USA	Gossypium_hirsutum	25.5437	-79	35	1210	17	0.17	340	-0.0327901
2	eCO2	foliar [C]	Couture et al 2012	USA	Populus_tremuloides	1.90283	-89.08	45.12	819	6			0.00882011
3	eCO2	foliar [C]	Couture et al 2012	USA	Betula_papyrifera	39.6479	-89.08	45.12	819	6			0.0383609
4	eCO2	foliar [C]	Dermody et al 2008	USA	Glycine_max	44.0536	-88.23	42.03	932	9.6	2	180	-0.01492
5	eCO2	foliar [C]	Gherlenda et al 2015	Australia	Eucalyptus_robusta	34.5299	150.74	-33.61	900	17.6	0.58	240	-0.0174047
6	eCO2	foliar [C]	Gherlenda et al 2015	Australia	Eucalyptus_tereticornis	34.5299	150.74	-33.61	900	17.6	0.58	240	0.00467085
7	eCO2	foliar [C]	Hall et al 2005	USA	Quercus_myrtifolia	4.69133	80.65	28.59	1627	24.2	7	350	0.000985125
8	eCO2	foliar [C]	Hall et al 2005	USA	Quercus_chapmanii	2.21981	80.65	28.59	1627	24.2	7	350	0.00508907
9	eCO2	foliar [C]	Hall et al 2005	USA	Quercus_geminata	4.98458	80.65	28.59	1627	24.2	7	350	0.00869659
10	eCO2	foliar [C]	Hall et al 2005	USA	Galactia_elliottii	44.0536	80.65	28.59	1627	24.2	7	350	0.00637534
11	eCO2	foliar [C]	Huttunen et al 2009	Finland			30.97	62.78	666	2.7	2	360	0.0160142
12	eCO2	foliar [C]	Kim et al 2006	USA	Zea_mays	14.8751						380	-0.0089147
13	eCO2	foliar [C]	Knepp et al 2005	USA	Liquidambar_styraciflua	107.899	-79.15	36.62	1084	15.2	3	200	0.0291882
14	eCO2	foliar [C]	Knepp et al 2005	USA	Liriodendron_tulipifera	107.899	-79.15	36.62	1084	15.2	3	200	0.0352188
15	eCO2	foliar [C]	Knepp et al 2005	USA	Robinia_pseudo-acacia	46.2584	-79.15	36.62	1084	15.2	3	200	0.00555808
16	eCO2	foliar [C]	Knepp et al 2005	USA	Quercus_velutina	4.43599	-79.15	36.62	1084	15.2	3	200	-0.000141394
17	eCO2	foliar [C]	Knepp et al 2005	USA	Ulmus_alata	79.1706	-79.15	36.62	1084	15.2	3	200	0.0189971
18	eCO2	foliar [C]	Knepp et al 2005	USA	Acer_barbatum	14.0955	-79.15	36.62	1084	15.2	3	200	0.0145821
19	eCO2	foliar [C]	Knepp et al 2005	USA	Acer_rubrum	13.3313	-79.15	36.62	1084	15.2	3	200	0.0459579
20	eCO2	foliar [C]	Knepp et al 2005	USA	Quercus_rubra	4.43599	-79.15	36.62	1084	15.2	3	200	0.00795564
21	eCO2	foliar [C]	Knepp et al 2005	USA	Prunus_serotina	50.7333	-79.15	36.62	1084	15.2	3	200	-0.0278639
22	eCO2	foliar [C]	Knepp et al 2005	USA	Quercus__phellos	11.7767	-79.15	36.62	1084	15.2	3	200	-0.0056002
23	eCO2	foliar [C]	Knepp et al 2005	USA	Quercus_alba	2.21981	-79.15	36.62	1084	15.2	3	200	0.026665
24	eCO2	foliar [C]	Knepp et al 2005	USA	Cercis_canadensis	29.4517	-79.15	36.62	1084	15.2	3	200	0.0182919
25	eCO2	foliar [C]	Esmeijer-Liu et al 2009	Netherlands			4.89	52.37	850	10.2	3	220	0.110306
26	eCO2	foliar [C]	Manimanjari et al 2014	Indian			78.78	17.63	882	26.3		170	-0.0747919
27	eCO2	foliar [C]	Mattson et al 2005	USA								186	-0.0308902
28	eCO2	foliar [C]	Mcelrone et al 2005	USA	Acer_rubrum	13.3313	79.15	36.62	68	5.4		200	0.00384353
29	eCO2	foliar [C]	Murray et al 2013	Austria	Eucalyptus_tereticornis	34.5299	150.74	-33.61	900	17.6		250	-0.0389862
30	eCO2	foliar [C]	Novriyanti et al 2012	Japan	Eucalyptus_deglupta_Eucalyptus_camaldulensis	34.5299	141.03	43	1549	3.9	1	380	-0.0322388
31	eCO2	foliar [C]	Novriyanti et al 2012	Japan	Eucalyptus_urophylla	34.5299	141.03	43	1549	3.9	1	380	0.443413
32	eCO2	foliar [C]	Onoda et al 2007		Hydrangea_paniculata	97.9876	139.98	38.53	212	15.8	2		-0.00629593
33	eCO2	foliar [C]	Onoda et al 2007		Phragmites_australis	1.41859	139.98	38.53	213	15.8	2		0.00629593
34	eCO2	foliar [C]	Onoda et al 2007		Plantago_asiatica	16.6086	139.98	38.53	214	15.8	2		-0.0281049
35	eCO2	foliar [C]	Onoda et al 2007		Hydrangea_paniculata	97.9876	140.92	40.68	186	17.1	2		-0.0208776
36	eCO2	foliar [C]	Onoda et al 2007		Polygonum_sachalinense	6.19744	140.92	40.68	186	17.1	2		-0.0218914
37	eCO2	foliar [C]	Onoda et al 2007		Sasa_kurilensis	3.71387	140.92	40.68	186	17.1	2		0.0151682
38	eCO2	foliar [C]	Onoda et al 2007		Polygonum_sachalinense	6.19744	140.92	40.68	186	17.1	2		0.047628
39	eCO2	foliar [C]	Onoda et al 2007		Sasa_kurilensis	3.71387	140.92	40.68	186	17.1	2		0.00208551
40	eCO2	foliar [C]	Onoda et al 2007		Tiarella_polyphylla	107.899	140.92	40.68	186	17.1	2		-0.0218349
41	eCO2	foliar [C]	Wang et al 2009	China			128.47	42.4	873	4.2			-0.0131806
42	eCO2	foliar [C]	Wang et al 2009	China			128.47	42.4	873	4.2			-0.0114877
43	eCO2	foliar [C]	Wang et al 2009	China	Populus_pseudo-simonii	4.72103	128.47	42.4	873	4.2			-0.012814
44	eCO2	foliar [C]	Wang et al 2009	China	Populus_pseudo-simonii	4.72103	128.47	42.4	873	4.2			-0.0125015
45	eCO2	foliar [C]	Zhang et al 2017a	China	Gossypium_hirsutum	25.5437	108	34.33	637.6	12.9	0.29	400	-0.00599664
46	eCO2	foliar [C]	Zhuang et al 2013 (in Chinese)	China	Oligostachyum_lubricum	2.20103					1	330	0.0118973
47	eCO2	foliar [C]	Zhuang et al 2013 (in Chinese)	China	Oligostachyum_lubricum	2.20103					1	130	0.0112546
48	eCO2	foliar [C]	Zhuang et al 2013 (in Chinese)	China							1	130	0.0431647
49	eCO2	foliar [C]	Zhuang et al 2013 (in Chinese)	China							1	330	0.0590832
Code	Treatment	Variable	Reference	Sites	Species	Branch length (million year)	Longitude (°)	Latitude (°)	MAP (mm)	MAT (℃)	Duration (year)	Level (umol mol-1)	LnRR
1	eCO2	foliar [N]	Bader et al 2010	Switzerland	Acer_campestre	12.4665	7.5	47.47	990	10.5	8	170	-0.328504
2	eCO2	foliar [N]	Bader et al 2010	Switzerland	Tilia_platyphyllos	25.5437	7.5	47.47	990	10.5	8	170	-0.145182
3	eCO2	foliar [N]	Bader et al 2010	Switzerland	Quercus_petraea	7.2432	7.5	47.47	990	10.5	8	170	-0.074108
4	eCO2	foliar [N]	Bader et al 2010	Switzerland	Fagus_sylvatica	40.2314	7.5	47.47	990	10.5	8	170	0
5	eCO2	foliar [N]	Bader et al 2010	Switzerland	Carpinus_betulus	32.0493	7.5	47.47	990	10.5	8	170	0.040822
6	eCO2	foliar [N]	Booker et al 2000	USA	Gossypium_hirsutum	25.5437	-79	35	1210	17	0.17	340	-0.300104
7	eCO2	foliar [N]	Booker and Maier 2001	USA	Pinus_taeda	5.46223	-79	35	1210	17	1	200	-0.0526044
8	eCO2	foliar [N]	Booker and Maier 2001	USA	Pinus_taeda	5.46223	-79	35	1210	17	1	200	0.0075518
9	eCO2	foliar [N]	Broadmeadow and Jackson 2000	UK	Quercus_petraea	7.2432					2	350	-0.26867
10	eCO2	foliar [N]	Broadmeadow and Jackson 2000	UK	Pinus_taeda	5.46223					2	350	-0.175391
11	eCO2	foliar [N]	Broadmeadow and Jackson 2000	UK	Fraxinus_excelsior	71.0206					2	350	-0.0564413
12	eCO2	foliar [N]	Cao et al 2007	Canada	Betula_platyphylla	21.4787					0.22	360	-0.230525
13	eCO2	foliar [N]	Couture et al 2012	USA	Populus_tremuloides	1.90283	-89.08	45.12	819	6			-0.122602
14	eCO2	foliar [N]	Couture et al 2012	USA	Betula_papyrifera	39.6479	-89.08	45.12	819	6			0
15	eCO2	foliar [N]	Crous et al 2010	USA	Solidago_rigida	4.85762	-93.19	45.4	660	28.3	9	200	-0.432417
16	eCO2	foliar [N]	Crous et al 2010	USA			-93.19	45.4	660	28.3	9	200	-0.316457
17	eCO2	foliar [N]	Crous et al 2010	USA	Anemone_cylindrica	11.0805	-93.19	45.4	660	28.3	9	200	-0.227638
[truncated: 269 more rows]
